# Supplementary material for: (E)-5,6-Dimeth­oxy-2-(pyridin-4-yl­methyl­idene)-2,3-dihydro-1H-inden-1-one
Source: Acta Crystallogr Sect E Struct Rep Online. 2010 Oct 9;66(Pt 11):o2753. doi: 10.1107/S1600536810039486 (PMC3009365; doi:10.1107/S1600536810039486)
Supplement: Supplementary file 1 [file e-66-o2753-sup1.cif]

##############################################################################
###                                                                        ###
###        Electronic paper (Acta Crystallographica Section E)             ###
###                                                                        ###
##############################################################################
#                                                                            #
# This CIF contains the data in a paper accepted for publication in Acta     #
# Crystallographica Section E. It conforms to the requirements of Notes      #
# for Authors for Section E, and has been peer reviewed under the auspices   #
# of the IUCr Commission on Journals.                                        #
#                                                                            #
# Full details of the Crystallographic Information File format               #
# are given in the paper "The Crystallographic Information File (CIF):       #
# a New Standard Archive File for Crystallography" by S. R. Hall, F. H.      #
# Allen and I. D. Brown [Acta Cryst. (1991), A47, 655-685].                  #
#                                                                            #
# The current version of the core CIF dictionary is obtainable from          #
# ftp://ftp.iucr.org/pub/cif_core.dic. The current version number is 2.4.    #
#                                                                            #
# Software is freely available for graphical display of the structure(s) in  #
# this CIF.  For information consult the CIF home page http://www.iucr.org/  #
# cif/home.html                                                              #
#                                                                            #
# This file may be used for bona fide research purposes within the           #
# scientific community so long as proper attribution is given to the journal # 
# article from which it was obtained.                                        #
#                                                                            #
##############################################################################
                                             
data_global
_audit_creation_method     'form.cif (version 2.0)'
_journal_data_validation_number     ?
_journal_date_recd_electronic     2010-09-21
_journal_date_accepted     2010-10-03
_journal_name_full     'Acta Crystallographica, Section E'
_journal_year     2010
_journal_volume     66
_journal_issue     11
_journal_page_first     o2753
_journal_page_last     o2753
_journal_paper_category     QO
_journal_coeditor_code     RZ2492
_publ_contact_author_name     'Prof. Fun, Hoong-Kun'
_publ_contact_author_address
;
      X-ray Crystallography Unit
      School of Physics
      Universiti Sains Malaysia
      11800 USM, Penang
      MALAYSIA
;
_publ_contact_author_email     'hkfun@usm.my'
_publ_contact_author_fax     '6 04 6579150'
_publ_contact_author_phone     '6 04 6533652'
_publ_section_title
;\
(<i>E</i>)-5,6-Dimethoxy-2-(pyridin-4-ylmethylidene)-2,3-dihydro-\
1<i>H</i>-inden-1-one
;
loop_
    _publ_author_name
    _publ_author_footnote
    _publ_author_address
    'Mohamed Ashraf Ali' ?
;
      Institute for Research in Molecular Medicine
      Universiti Sains Malaysia
      11800 USM, Penang
      Malaysia
;
    'Rusli Ismail' ?
;
      Institute for Research in Molecular Medicine
      Universiti Sains Malaysia
      11800 USM, Penang
      Malaysia
;
    'Soo Choon Tan' ?
;
      Institute for Research in Molecular Medicine
      Universiti Sains Malaysia
      11800 USM, Penang
      Malaysia
;
    'Chin Sing Yeap'
;
      Thomson Reuters ResearcherID: A-5523-2009.
;
;
      X-ray Crystallography Unit
      School of Physics
      Universiti Sains Malaysia
      11800 USM, Penang
      Malaysia
;
    'Hoong-Kun Fun'
;
      Thomson Reuters ResearcherID: A-3561-2009.
;
;     X-ray Crystallography Unit
      School of Physics
      Universiti Sains Malaysia
      11800 USM, Penang
      Malaysia
;
data_I
_audit_creation_method     SHELXL-97
_chemical_name_systematic
;
(<i>E</i>)-5,6-Dimethoxy-2-(pyridin-4-ylmethylidene)-
2,3-dihydro-1<i>H</i>-inden-1-one
;
_chemical_name_common     ?
_chemical_formula_moiety     'C17 H15 N O3'
_chemical_formula_sum     'C17 H15 N O3'
_chemical_formula_iupac     'C17 H15 N O3'
_chemical_formula_weight     281.30
_chemical_melting_point     ?
_symmetry_cell_setting     monoclinic
_symmetry_space_group_name_H-M     'P 21/c'
_symmetry_space_group_name_Hall     '-P 2ybc'
loop_
    _symmetry_equiv_pos_as_xyz
    'x, y, z'
    '-x, y+1/2, -z+1/2'
    '-x, -y, -z'
    'x, -y-1/2, z-1/2'
_cell_length_a     10.7572(14)
_cell_length_b     8.6057(11)
_cell_length_c     17.2961(17)
_cell_angle_alpha     90.00
_cell_angle_beta     123.394(6)
_cell_angle_gamma     90.00
_cell_volume     1336.8(3)
_cell_formula_units_Z     4
_cell_measurement_reflns_used     9933
_cell_measurement_theta_min     2.76
_cell_measurement_theta_max     35.08
_cell_measurement_temperature     100
_exptl_crystal_description     'block'
_exptl_crystal_colour     'yellow'
_exptl_crystal_size_max     0.45
_exptl_crystal_size_mid     0.32
_exptl_crystal_size_min     0.23
_exptl_crystal_density_diffrn     1.398
_exptl_crystal_density_meas     ?
_exptl_crystal_density_method     'not measured'
_exptl_crystal_F_000     592
_exptl_absorpt_coefficient_mu     0.096
_exptl_absorpt_correction_type     multi-scan
_exptl_absorpt_process_details     '(<i>SADABS</i>; Bruker, 2009)'
_exptl_absorpt_correction_T_min     0.9582
_exptl_absorpt_correction_T_max     0.9786
_exptl_special_details
;
The crystal was placed in the cold stream of an Oxford Cryosystems Cobra
open-flow nitrogen cryostat (Cosier & Glazer, 1986) operating at 100.0 (1) K.
;
_diffrn_ambient_temperature     100
_diffrn_radiation_type     MoK\a
_diffrn_radiation_wavelength     0.71073
_diffrn_radiation_source     'fine-focus sealed tube'
_diffrn_radiation_monochromator     graphite
_diffrn_measurement_device_type     'Bruker APEXII Duo CCD area-detector'
_diffrn_measurement_method     '\f and \w scans'
_diffrn_detector_area_resol_mean     ?
_diffrn_reflns_number     21745
_diffrn_reflns_av_R_equivalents     0.0231
_diffrn_reflns_av_sigmaI/netI     0.0221
_diffrn_reflns_theta_min     2.76
_diffrn_reflns_theta_max     35.08
_diffrn_reflns_theta_full     35.08
_diffrn_measured_fraction_theta_max     0.992
_diffrn_measured_fraction_theta_full     0.992
_diffrn_reflns_limit_h_min     -17
_diffrn_reflns_limit_h_max     17
_diffrn_reflns_limit_k_min     -13
_diffrn_reflns_limit_k_max     13
_diffrn_reflns_limit_l_min     -17
_diffrn_reflns_limit_l_max     27
_diffrn_standards_number     0
_diffrn_standards_interval_count     .
_diffrn_standards_interval_time     .
_diffrn_standards_decay_%     ?
_refine_special_details
;
Refinement of <i>F</i>^2^ against ALL reflections. The weighted <i>R</i>-factor
<i>wR</i> and goodness of fit <i>S</i> are based on <i>F</i>^2^, conventional
<i>R</i>-factors <i>R</i> are based on <i>F</i>, with <i>F</i> set to zero for
negative <i>F</i>^2^. The threshold expression of <i>F</i>^2^ >
\s(<i>F</i>^2^) is used only for calculating <i>R</i>-factors(gt) <i>etc</i>.
and is not relevant to the choice of reflections for refinement.
<i>R</i>-factors based on <i>F</i>^2^ are statistically about twice as large
as those based on <i>F</i>, and <i>R</i>- factors based on ALL data will be
even larger.
;
_reflns_number_total     5874
_reflns_number_gt     5138
_reflns_threshold_expression     'I > 2\s(I)'
_refine_ls_structure_factor_coef     Fsqd
_refine_ls_matrix_type     full
_refine_ls_R_factor_all     0.0459
_refine_ls_R_factor_gt     0.0392
_refine_ls_wR_factor_gt     0.1197
_refine_ls_wR_factor_ref     0.1315
_refine_ls_goodness_of_fit_ref     1.103
_refine_ls_restrained_S_all     1.103
_refine_ls_number_reflns     5874
_refine_ls_number_parameters     192
_refine_ls_number_restraints     0
_refine_ls_hydrogen_treatment     constr
_refine_ls_weighting_scheme     calc
_refine_ls_weighting_details
         'calc w=1/[\s^2^(Fo^2^)+(0.0783P)^2^+0.2242P] where P=(Fo^2^+2Fc^2^)/3'
_atom_sites_solution_hydrogens     geom
_atom_sites_solution_primary     direct
_atom_sites_solution_secondary     difmap
_refine_ls_shift/su_max     0.000
_refine_ls_shift/su_mean     <0.001
_refine_diff_density_max     0.613
_refine_diff_density_min     -0.265
_refine_ls_extinction_method     none
_refine_ls_extinction_coef     ?
loop_
    _atom_type_symbol
    _atom_type_description
    _atom_type_scat_dispersion_real
    _atom_type_scat_dispersion_imag
    _atom_type_scat_source
    'C' 'C' 0.0033 0.0016
                         'International Tables Vol C Tables 4.2.6.8 and 6.1.1.4'
    'H' 'H' 0.0000 0.0000
                         'International Tables Vol C Tables 4.2.6.8 and 6.1.1.4'
    'N' 'N' 0.0061 0.0033
                         'International Tables Vol C Tables 4.2.6.8 and 6.1.1.4'
    'O' 'O' 0.0106 0.0060
                         'International Tables Vol C Tables 4.2.6.8 and 6.1.1.4'
_computing_data_collection     'APEX2 (Bruker, 2009)'
_computing_cell_refinement     'SAINT (Bruker, 2009)'
_computing_data_reduction     'SAINT (Bruker, 2009)'
_computing_structure_solution     'SHELXTL (Sheldrick, 2008)'
_computing_structure_refinement     'SHELXTL (Sheldrick, 2008)'
_computing_molecular_graphics     'SHELXTL (Sheldrick, 2008)'
_computing_publication_material
                             'SHELXTL (Sheldrick, 2008) and PLATON (Spek, 2009)'
loop_
    _atom_site_type_symbol
    _atom_site_label
    _atom_site_fract_x
    _atom_site_fract_y
    _atom_site_fract_z
    _atom_site_U_iso_or_equiv
    _atom_site_adp_type
    _atom_site_calc_flag
    _atom_site_refinement_flags
    _atom_site_occupancy
    _atom_site_disorder_assembly
    _atom_site_disorder_group
    O O1 0.32457(7) 0.81081(8) -0.16256(4) 0.02006(13) Uani d . 1 . .
    O O2 0.80183(6) 0.43182(7) -0.05682(4) 0.01665(11) Uani d . 1 . .
    O O3 0.92680(6) 0.42839(7) 0.11848(4) 0.01546(11) Uani d . 1 . .
    N N1 0.16589(8) 1.13656(9) 0.15678(5) 0.01914(13) Uani d . 1 . .
    C C1 0.41258(8) 0.78448(8) -0.07968(5) 0.01273(12) Uani d . 1 . .
    C C2 0.54736(7) 0.68903(7) -0.03693(4) 0.01082(11) Uani d . 1 . .
    C C3 0.60522(8) 0.60592(8) -0.08026(4) 0.01211(12) Uani d . 1 . .
    H H3A 0.5587 0.6093 -0.1442 0.015 Uiso calc R 1 . .
    C C4 0.73270(7) 0.51920(8) -0.02574(4) 0.01175(12) Uani d . 1 . .
    C C5 0.80361(7) 0.51765(8) 0.07250(4) 0.01137(11) Uani d . 1 . .
    C C6 0.74738(7) 0.60432(8) 0.11466(4) 0.01135(11) Uani d . 1 . .
    H H6A 0.7955 0.6055 0.1787 0.014 Uiso calc R 1 . .
    C C7 0.61696(7) 0.68941(7) 0.05839(4) 0.01039(11) Uani d . 1 . .
    C C8 0.53304(8) 0.78599(8) 0.08831(4) 0.01196(12) Uani d . 1 . .
    H H8A 0.5018 0.7233 0.1213 0.014 Uiso calc R 1 . .
    H H8B 0.5934 0.8717 0.1275 0.014 Uiso calc R 1 . .
    C C9 0.40070(7) 0.84391(8) -0.00227(4) 0.01164(11) Uani d . 1 . .
    C C10 0.28495(8) 0.93423(8) -0.02118(5) 0.01312(12) Uani d . 1 . .
    H H10A 0.2176 0.9567 -0.0835 0.016 Uiso calc R 1 . .
    C C11 0.24992(7) 1.00219(8) 0.04230(5) 0.01233(12) Uani d . 1 . .
    C C12 0.31954(9) 0.96061(10) 0.13540(5) 0.01933(15) Uani d . 1 . .
    H H12A 0.3965 0.8883 0.1618 0.023 Uiso calc R 1 . .
    C C13 0.27285(10) 1.02821(11) 0.18809(6) 0.02310(17) Uani d . 1 . .
    H H13A 0.3188 0.9962 0.2493 0.028 Uiso calc R 1 . .
    C C14 0.10022(8) 1.17804(9) 0.06768(5) 0.01567(13) Uani d . 1 . .
    H H14A 0.0262 1.2536 0.0440 0.019 Uiso calc R 1 . .
    C C15 0.13705(8) 1.11388(8) 0.00888(5) 0.01385(12) Uani d . 1 . .
    H H15A 0.0866 1.1453 -0.0527 0.017 Uiso calc R 1 . .
    C C16 0.74321(9) 0.43840(10) -0.15362(5) 0.01808(14) Uani d . 1 . .
    H H16A 0.8014 0.3730 -0.1670 0.027 Uiso calc R 1 . .
    H H16B 0.7471 0.5435 -0.1708 0.027 Uiso calc R 1 . .
    H H16C 0.6418 0.4032 -0.1881 0.027 Uiso calc R 1 . .
    C C17 1.00081(9) 0.41893(10) 0.21693(5) 0.01939(14) Uani d . 1 . .
    H H17A 1.0849 0.3505 0.2415 0.029 Uiso calc R 1 . .
    H H17B 0.9330 0.3794 0.2319 0.029 Uiso calc R 1 . .
    H H17C 1.0342 0.5205 0.2434 0.029 Uiso calc R 1 . .
loop_
    _atom_site_aniso_label
    _atom_site_aniso_U_11
    _atom_site_aniso_U_22
    _atom_site_aniso_U_33
    _atom_site_aniso_U_12
    _atom_site_aniso_U_13
    _atom_site_aniso_U_23
    O1 0.0204(3) 0.0275(3) 0.0098(2) 0.0087(2) 0.0067(2) 0.00324(19)
    O2 0.0182(2) 0.0220(3) 0.0120(2) 0.00551(19) 0.00975(19) -0.00182(18)
    O3 0.0142(2) 0.0200(2) 0.0111(2) 0.00625(18) 0.00627(18) 0.00077(17)
    N1 0.0189(3) 0.0226(3) 0.0175(3) 0.0056(2) 0.0109(2) -0.0015(2)
    C1 0.0138(3) 0.0142(3) 0.0106(3) 0.0021(2) 0.0070(2) 0.0008(2)
    C2 0.0119(2) 0.0118(2) 0.0096(2) 0.00066(19) 0.0065(2) -0.00052(19)
    C3 0.0132(3) 0.0140(3) 0.0095(2) 0.0003(2) 0.0065(2) -0.00105(19)
    C4 0.0130(3) 0.0135(3) 0.0106(2) 0.0005(2) 0.0076(2) -0.00177(19)
    C5 0.0115(2) 0.0128(3) 0.0104(2) 0.00140(19) 0.0064(2) -0.00031(19)
    C6 0.0122(2) 0.0129(3) 0.0095(2) 0.00100(19) 0.0063(2) -0.00042(19)
    C7 0.0118(2) 0.0111(2) 0.0094(2) 0.00076(19) 0.0066(2) -0.00013(18)
    C8 0.0136(3) 0.0131(3) 0.0101(2) 0.0024(2) 0.0071(2) 0.00030(19)
    C9 0.0131(3) 0.0122(3) 0.0105(2) 0.0015(2) 0.0071(2) 0.00038(19)
    C10 0.0138(3) 0.0144(3) 0.0115(3) 0.0024(2) 0.0072(2) 0.0007(2)
    C11 0.0121(3) 0.0128(3) 0.0129(3) 0.0015(2) 0.0074(2) -0.0003(2)
    C12 0.0212(3) 0.0241(3) 0.0141(3) 0.0106(3) 0.0105(3) 0.0025(2)
    C13 0.0249(4) 0.0309(4) 0.0149(3) 0.0132(3) 0.0118(3) 0.0027(3)
    C14 0.0146(3) 0.0147(3) 0.0185(3) 0.0023(2) 0.0096(3) -0.0008(2)
    C15 0.0131(3) 0.0139(3) 0.0154(3) 0.0019(2) 0.0083(2) 0.0009(2)
    C16 0.0212(3) 0.0235(3) 0.0127(3) 0.0006(3) 0.0113(3) -0.0035(2)
    C17 0.0184(3) 0.0259(4) 0.0118(3) 0.0083(3) 0.0070(2) 0.0035(2)
_geom_special_details
;
All e.s.d.'s (except the e.s.d. in the dihedral angle between two l.s. planes)
are estimated using the full covariance matrix. The cell e.s.d.'s are taken
into account individually in the estimation of e.s.d.'s in distances, angles
and torsion angles; correlations between e.s.d.'s in cell parameters are only
used when they are defined by crystal symmetry. An approximate (isotropic)
treatment of cell e.s.d.'s is used for estimating e.s.d.'s involving l.s.
planes.
;
loop_
    _geom_bond_atom_site_label_1
    _geom_bond_atom_site_label_2
    _geom_bond_site_symmetry_2
    _geom_bond_distance
    _geom_bond_publ_flag
    O1 C1 . 1.2283(8) ?
    O2 C4 . 1.3593(8) ?
    O2 C16 . 1.4289(9) ?
    O3 C5 . 1.3486(8) ?
    O3 C17 . 1.4310(9) ?
    N1 C13 . 1.3419(10) ?
    N1 C14 . 1.3427(10) ?
    C1 C2 . 1.4640(10) ?
    C1 C9 . 1.5029(9) ?
    C2 C7 . 1.3857(9) ?
    C2 C3 . 1.4050(9) ?
    C3 C4 . 1.3796(9) ?
    C3 H3A . 0.9300 ?
    C4 C5 . 1.4291(9) ?
    C5 C6 . 1.3926(9) ?
    C6 C7 . 1.3959(9) ?
    C6 H6A . 0.9300 ?
    C7 C8 . 1.5124(9) ?
    C8 C9 . 1.5081(9) ?
    C8 H8A . 0.9700 ?
    C8 H8B . 0.9700 ?
    C9 C10 . 1.3465(9) ?
    C10 C11 . 1.4646(10) ?
    C10 H10A . 0.9300 ?
    C11 C12 . 1.3980(10) ?
    C11 C15 . 1.3999(10) ?
    C12 C13 . 1.3874(11) ?
    C12 H12A . 0.9300 ?
    C13 H13A . 0.9300 ?
    C14 C15 . 1.3928(10) ?
    C14 H14A . 0.9300 ?
    C15 H15A . 0.9300 ?
    C16 H16A . 0.9600 ?
    C16 H16B . 0.9600 ?
    C16 H16C . 0.9600 ?
    C17 H17A . 0.9600 ?
    C17 H17B . 0.9600 ?
    C17 H17C . 0.9600 ?
loop_
    _geom_angle_atom_site_label_1
    _geom_angle_atom_site_label_2
    _geom_angle_atom_site_label_3
    _geom_angle_site_symmetry_1
    _geom_angle_site_symmetry_3
    _geom_angle
    _geom_angle_publ_flag
    C4 O2 C16 . . 117.18(6) ?
    C5 O3 C17 . . 117.17(6) ?
    C13 N1 C14 . . 116.14(7) ?
    O1 C1 C2 . . 127.28(6) ?
    O1 C1 C9 . . 126.02(6) ?
    C2 C1 C9 . . 106.69(5) ?
    C7 C2 C3 . . 121.87(6) ?
    C7 C2 C1 . . 109.63(5) ?
    C3 C2 C1 . . 128.51(6) ?
    C4 C3 C2 . . 118.44(6) ?
    C4 C3 H3A . . 120.8 ?
    C2 C3 H3A . . 120.8 ?
    O2 C4 C3 . . 125.68(6) ?
    O2 C4 C5 . . 114.52(6) ?
    C3 C4 C5 . . 119.80(6) ?
    O3 C5 C6 . . 124.43(6) ?
    O3 C5 C4 . . 114.50(6) ?
    C6 C5 C4 . . 121.07(6) ?
    C5 C6 C7 . . 118.39(6) ?
    C5 C6 H6A . . 120.8 ?
    C7 C6 H6A . . 120.8 ?
    C2 C7 C6 . . 120.38(6) ?
    C2 C7 C8 . . 112.02(6) ?
    C6 C7 C8 . . 127.58(6) ?
    C9 C8 C7 . . 103.07(5) ?
    C9 C8 H8A . . 111.1 ?
    C7 C8 H8A . . 111.1 ?
    C9 C8 H8B . . 111.1 ?
    C7 C8 H8B . . 111.1 ?
    H8A C8 H8B . . 109.1 ?
    C10 C9 C1 . . 120.04(6) ?
    C10 C9 C8 . . 131.39(6) ?
    C1 C9 C8 . . 108.57(5) ?
    C9 C10 C11 . . 129.30(6) ?
    C9 C10 H10A . . 115.3 ?
    C11 C10 H10A . . 115.3 ?
    C12 C11 C15 . . 116.38(6) ?
    C12 C11 C10 . . 124.44(6) ?
    C15 C11 C10 . . 119.16(6) ?
    C13 C12 C11 . . 119.41(7) ?
    C13 C12 H12A . . 120.3 ?
    C11 C12 H12A . . 120.3 ?
    N1 C13 C12 . . 124.49(7) ?
    N1 C13 H13A . . 117.8 ?
    C12 C13 H13A . . 117.8 ?
    N1 C14 C15 . . 123.45(7) ?
    N1 C14 H14A . . 118.3 ?
    C15 C14 H14A . . 118.3 ?
    C14 C15 C11 . . 120.09(7) ?
    C14 C15 H15A . . 120.0 ?
    C11 C15 H15A . . 120.0 ?
    O2 C16 H16A . . 109.5 ?
    O2 C16 H16B . . 109.5 ?
    H16A C16 H16B . . 109.5 ?
    O2 C16 H16C . . 109.5 ?
    H16A C16 H16C . . 109.5 ?
    H16B C16 H16C . . 109.5 ?
    O3 C17 H17A . . 109.5 ?
    O3 C17 H17B . . 109.5 ?
    H17A C17 H17B . . 109.5 ?
    O3 C17 H17C . . 109.5 ?
    H17A C17 H17C . . 109.5 ?
    H17B C17 H17C . . 109.5 ?
loop_
    _geom_torsion_atom_site_label_1
    _geom_torsion_atom_site_label_2
    _geom_torsion_atom_site_label_3
    _geom_torsion_atom_site_label_4
    _geom_torsion_site_symmetry_1
    _geom_torsion_site_symmetry_2
    _geom_torsion_site_symmetry_3
    _geom_torsion_site_symmetry_4
    _geom_torsion
    _geom_torsion_publ_flag
    O1 C1 C2 C7 . . . . 179.48(7) ?
    C9 C1 C2 C7 . . . . -1.11(8) ?
    O1 C1 C2 C3 . . . . -0.64(12) ?
    C9 C1 C2 C3 . . . . 178.78(7) ?
    C7 C2 C3 C4 . . . . 1.86(10) ?
    C1 C2 C3 C4 . . . . -178.02(7) ?
    C16 O2 C4 C3 . . . . 4.42(10) ?
    C16 O2 C4 C5 . . . . -175.13(6) ?
    C2 C3 C4 O2 . . . . 179.51(6) ?
    C2 C3 C4 C5 . . . . -0.96(10) ?
    C17 O3 C5 C6 . . . . 2.22(10) ?
    C17 O3 C5 C4 . . . . -178.48(6) ?
    O2 C4 C5 O3 . . . . -0.69(9) ?
    C3 C4 C5 O3 . . . . 179.73(6) ?
    O2 C4 C5 C6 . . . . 178.64(6) ?
    C3 C4 C5 C6 . . . . -0.94(10) ?
    O3 C5 C6 C7 . . . . -178.78(6) ?
    C4 C5 C6 C7 . . . . 1.96(10) ?
    C3 C2 C7 C6 . . . . -0.83(10) ?
    C1 C2 C7 C6 . . . . 179.06(6) ?
    C3 C2 C7 C8 . . . . -179.56(6) ?
    C1 C2 C7 C8 . . . . 0.33(8) ?
    C5 C6 C7 C2 . . . . -1.08(10) ?
    C5 C6 C7 C8 . . . . 177.43(6) ?
    C2 C7 C8 C9 . . . . 0.57(7) ?
    C6 C7 C8 C9 . . . . -178.05(7) ?
    O1 C1 C9 C10 . . . . 0.39(12) ?
    C2 C1 C9 C10 . . . . -179.04(6) ?
    O1 C1 C9 C8 . . . . -179.11(7) ?
    C2 C1 C9 C8 . . . . 1.46(7) ?
    C7 C8 C9 C10 . . . . 179.35(7) ?
    C7 C8 C9 C1 . . . . -1.23(7) ?
    C1 C9 C10 C11 . . . . 178.89(7) ?
    C8 C9 C10 C11 . . . . -1.74(13) ?
    C9 C10 C11 C12 . . . . -12.38(13) ?
    C9 C10 C11 C15 . . . . 169.28(7) ?
    C15 C11 C12 C13 . . . . 1.08(12) ?
    C10 C11 C12 C13 . . . . -177.30(8) ?
    C14 N1 C13 C12 . . . . 1.08(14) ?
    C11 C12 C13 N1 . . . . -1.95(15) ?
    C13 N1 C14 C15 . . . . 0.58(12) ?
    N1 C14 C15 C11 . . . . -1.33(12) ?
    C12 C11 C15 C14 . . . . 0.43(11) ?
    C10 C11 C15 C14 . . . . 178.90(6) ?
loop_
    _geom_hbond_atom_site_label_D
    _geom_hbond_atom_site_label_H
    _geom_hbond_atom_site_label_A
    _geom_hbond_site_symmetry_A
    _geom_hbond_distance_DH
    _geom_hbond_distance_HA
    _geom_hbond_distance_DA
    _geom_hbond_angle_DHA
    _geom_hbond_publ_flag
    C14 H14A O2 1_465 0.93 2.57 3.4787(12) 167 yes
    C14 H14A O3 1_465 0.93 2.57 3.2708(12) 133 yes
    C16 H16A O1 2_644 0.96 2.53 3.0486(11) 114 yes
