# Supplementary material for: (E)-5,6-Dimeth­oxy-2-(pyridin-4-yl­methyl­idene)-2,3-dihydro-1H-inden-1-one
Source: Acta Crystallogr Sect E Struct Rep Online. 2010 Oct 9;66(Pt 11):o2753. doi: 10.1107/S1600536810039486 (PMC3009365; doi:10.1107/S1600536810039486)
Supplement: Supplementary file 2 [file e-66-o2753-Isup2.hkl]

# 
# h,k,l, Fc-squared, Fo-squared, sigma(Fo-squared) and status flag 
# 
data_I
_shelx_title ' mo_as2inf_0m  P2(1)/c' 
_shelx_refln_list_code          4 
_shelx_F_calc_maximum      204.21 
_exptl_crystal_F_000       592.00 
_reflns_d_resolution_high  0.6183 
 
loop_ 
 _symmetry_equiv_pos_as_xyz 
 'x, y, z' 
 '-x, y+1/2, -z+1/2' 
 '-x, -y, -z' 
 'x, -y-1/2, z-1/2' 
 
_cell_length_a    10.7572 
_cell_length_b     8.6057 
_cell_length_c    17.2961 
_cell_angle_alpha  90.000 
_cell_angle_beta  123.394 
_cell_angle_gamma  90.000 
 
_shelx_F_squared_multiplier     1.000 
 
loop_ 
 _refln_index_h 
 _refln_index_k 
 _refln_index_l 
 _refln_F_squared_calc 
 _refln_F_squared_meas 
 _refln_F_squared_sigma 
 _refln_observed_status 
   2   0   0     8369.24     8522.33    208.26 o 
   3   0   0      140.48      138.70      4.56 o 
   4   0   0      308.23      298.34      4.70 o 
   5   0   0       93.95      107.96      2.31 o 
   6   0   0     1004.88     1113.00     16.37 o 
   7   0   0      229.09      238.89      3.83 o 
   8   0   0        6.67        7.38      0.78 o 
   9   0   0      181.72      168.72      4.14 o 
  10   0   0       83.05       72.85      5.43 o 
  11   0   0      166.67      157.95      5.57 o 
  12   0   0       93.15       98.60      5.12 o 
  13   0   0       23.96       19.98      2.52 o 
  14   0   0      200.15      207.14      7.80 o 
   1   1   0       78.64       63.46      2.67 o 
   2   1   0     1730.29     1778.73     30.94 o 
   3   1   0      993.37     1037.23     18.01 o 
   4   1   0     1451.51     1669.74     18.11 o 
   5   1   0       31.66       35.59      1.99 o 
   6   1   0      337.88      369.85      4.08 o 
   7   1   0       22.51       25.84      0.72 o 
   8   1   0       35.45       31.45      0.99 o 
   9   1   0      716.35      660.99      8.71 o 
  10   1   0      243.91      225.40      3.69 o 
  11   1   0       40.65       38.59      1.35 o 
  12   1   0       11.44       11.12      0.89 o 
  13   1   0        3.92        2.68      1.49 o 
  14   1   0      102.78      108.27      3.75 o 
   0   2   0     5853.36     5816.61     99.34 o 
   1   2   0     5672.52     5913.01     71.63 o 
   2   2   0    14165.17    14821.13    207.30 o 
   3   2   0      226.46      277.59      3.38 o 
   4   2   0     4063.48     4459.03     43.48 o 
   5   2   0        4.93        7.50      0.40 o 
   6   2   0      200.92      204.57      2.75 o 
   7   2   0        0.04       -0.13      0.25 o 
   8   2   0       28.60       34.86      1.16 o 
   9   2   0      154.48      147.17      2.66 o 
  10   2   0        6.26        6.70      0.70 o 
  11   2   0      113.04      114.65      2.40 o 
  12   2   0       36.16       32.97      1.77 o 
  13   2   0      137.41      143.81      4.36 o 
  14   2   0       53.86       56.83      5.82 o 
   1   3   0       55.97       42.43      0.82 o 
   2   3   0      152.09      161.23      1.89 o 
   3   3   0       19.69       31.29      0.73 o 
   4   3   0      306.08      359.08      4.26 o 
   5   3   0      530.02      592.75      5.04 o 
   6   3   0       23.51       18.22      0.72 o 
   7   3   0      274.72      261.06      3.34 o 
   8   3   0      524.67      453.40      6.24 o 
   9   3   0       73.94       69.48      2.60 o 
  10   3   0      162.51      166.52      2.99 o 
  11   3   0       51.19       48.96      1.51 o 
  12   3   0        6.22        6.79      0.99 o 
  13   3   0       49.92       57.03      2.71 o 
  14   3   0       17.86       14.61      2.52 o 
   0   4   0      147.19      142.15      2.40 o 
   1   4   0      618.27      684.78      6.77 o 
   2   4   0      485.36      528.60      4.98 o 
   3   4   0      147.78      165.63      2.79 o 
   4   4   0     1706.09     1969.52     17.14 o 
   5   4   0      228.81      227.80      2.69 o 
   6   4   0       12.45       17.35      0.65 o 
   7   4   0       19.93       18.99      1.11 o 
   8   4   0       58.74       52.95      1.75 o 
   9   4   0       20.56       17.25      1.37 o 
  10   4   0       12.33       10.41      0.82 o 
  11   4   0       41.40       46.79      2.42 o 
  12   4   0        8.29        9.58      1.09 o 
  13   4   0      112.26      112.92      3.75 o 
   1   5   0     1316.11     1356.53     10.22 o 
   2   5   0      719.99      779.52      6.14 o 
   3   5   0       69.40       84.12      1.30 o 
   4   5   0        6.67       11.39      0.52 o 
   5   5   0        2.75        1.38      0.33 o 
   6   5   0        4.33       13.83      0.69 o 
   7   5   0        8.85        6.09      0.60 o 
   8   5   0        2.33        0.01      0.53 o 
   9   5   0       74.57       63.72      1.69 o 
  10   5   0       12.23       11.44      0.87 o 
  11   5   0       23.35       23.56      1.46 o 
  12   5   0        6.02       10.65      1.74 o 
  13   5   0        3.79        5.34      1.91 o 
   0   6   0        7.20       22.06      0.80 o 
   1   6   0      408.25      427.17      3.70 o 
   2   6   0      113.93      125.32      1.47 o 
   3   6   0        3.10        2.29      0.29 o 
   4   6   0      167.81      193.09      2.30 o 
   5   6   0        5.34        9.88      0.85 o 
   6   6   0        2.99        5.06      0.64 o 
   7   6   0        7.59        2.16      0.53 o 
   8   6   0        0.03        0.96      0.47 o 
   9   6   0        9.13        8.60      0.77 o 
  10   6   0       22.52       22.45      1.43 o 
  11   6   0        3.66        5.03      0.93 o 
  12   6   0        1.00        0.97      0.83 o 
  13   6   0       21.05       21.54      2.95 o 
   1   7   0      113.67      114.34      1.49 o 
   2   7   0       75.40       79.80      1.27 o 
   3   7   0       14.32       16.88      0.61 o 
   4   7   0       25.91       25.17      0.85 o 
   5   7   0      216.13      193.80      3.19 o 
   6   7   0        1.23        3.03      1.32 o 
   7   7   0        8.23        4.47      0.72 o 
   8   7   0       69.24       71.22      1.78 o 
   9   7   0        4.56        4.32      0.84 o 
  10   7   0      160.53      161.93      3.65 o 
  11   7   0       70.02       69.07      2.93 o 
  12   7   0      276.52      296.79     10.33 o 
   0   8   0      470.98      498.65      7.17 o 
   1   8   0       36.47       43.61      1.01 o 
   2   8   0      124.54      124.79      2.07 o 
   3   8   0      244.30      243.79      3.05 o 
   4   8   0        0.84        1.04      0.43 o 
   5   8   0      116.73       94.91      2.02 o 
   6   8   0        0.04       -0.41      0.47 o 
   7   8   0       26.09       27.36      1.13 o 
   8   8   0      215.19      221.10      4.45 o 
   9   8   0       53.17       54.62      2.10 o 
  10   8   0      130.29      141.01      3.60 o 
  11   8   0       76.33       78.71      7.06 o 
   1   9   0      298.73      302.82      4.82 o 
   2   9   0      278.75      276.69      3.79 o 
   3   9   0      478.35      460.48      5.74 o 
   4   9   0       38.41       37.09      1.27 o 
   5   9   0        2.61        2.12      0.54 o 
   6   9   0        0.11       -0.42      0.57 o 
   7   9   0       27.36       28.93      1.53 o 
   8   9   0       55.40       55.78      2.01 o 
   9   9   0       65.17       66.41      2.87 o 
  10   9   0       27.64       32.79      2.27 o 
  11   9   0       38.51       43.51      3.94 o 
   0  10   0      355.17      366.84      7.64 o 
   1  10   0       89.73       87.91      1.76 o 
   2  10   0        5.70        5.31      0.58 o 
   3  10   0        6.37        4.63      0.65 o 
   4  10   0        5.26        5.34      0.82 o 
   5  10   0       13.59       12.21      1.10 o 
   6  10   0       74.25       83.41      2.44 o 
   7  10   0        1.15        0.25      0.97 o 
   8  10   0      148.99      161.90     11.29 o 
   9  10   0       45.57       52.85      2.64 o 
  10  10   0       46.24       53.75      4.07 o 
   1  11   0      867.77      860.61     16.37 o 
   2  11   0        0.01       -0.64      0.64 o 
   3  11   0       18.53       18.32      1.92 o 
   4  11   0       62.37       56.98      2.61 o 
   5  11   0      157.32      155.81      4.61 o 
   6  11   0        2.82        1.55      1.07 o 
   7  11   0       86.79       91.73      5.00 o 
   8  11   0       43.82       45.31      2.54 o 
   0  12   0        0.06        3.29      1.54 o 
   1  12   0       90.57       96.03      5.47 o 
   2  12   0        5.37        5.51      1.25 o 
   3  12   0       16.93       16.21      1.71 o 
   4  12   0       27.43       33.51      2.35 o 
   5  12   0       10.46       13.91      1.78 o 
   6  12   0       66.48       74.51      4.60 o 
   7  12   0       46.40       45.07      2.53 o 
   1  13   0      313.72      308.55      7.42 o 
   2  13   0        0.54       -0.46      1.06 o 
   3  13   0       36.63       35.96      2.47 o 
   4  13   0        2.44        2.64      1.23 o 
   5  13   0       93.09      102.96      5.71 o 
 -14   1   1        4.50        4.54      1.25 o 
 -13   1   1       25.17       22.55      1.22 o 
 -12   1   1        5.87        6.19      0.75 o 
 -11   1   1      411.55      374.08      5.53 o 
 -10   1   1      121.36      115.17      2.32 o 
  -9   1   1        0.41       -0.08      0.38 o 
  -8   1   1       68.93       75.37      1.63 o 
  -7   1   1      799.81      552.70     14.39 o 
  -6   1   1       77.85       82.55      1.25 o 
  -5   1   1     1318.90     1405.45     14.11 o 
  -4   1   1       26.87       28.51      1.03 o 
  -3   1   1      292.07      296.04      8.32 o 
  -1   1   1      278.17      264.95      5.57 o 
   0   1   1      466.93      466.94     11.73 o 
   1   1   1     2124.93     2237.05     54.38 o 
   2   1   1      670.24      759.51     13.68 o 
   3   1   1      379.86      455.67      8.82 o 
   4   1   1     1340.84     1522.84     13.99 o 
   5   1   1     1027.13     1154.20     10.16 o 
   6   1   1      206.95      249.48      2.73 o 
   7   1   1      480.97      501.97      4.98 o 
   8   1   1       42.05       41.34      1.02 o 
   9   1   1       61.56       47.76      1.72 o 
  10   1   1        2.25        2.20      0.75 o 
  11   1   1       53.82       48.03      1.45 o 
  12   1   1       11.20       10.73      1.46 o 
  13   1   1        8.19        9.78      1.49 o 
  14   1   1        1.45        1.86      1.24 o 
 -14   2   1       40.19       38.29      3.14 o 
 -13   2   1        5.40        3.64      0.87 o 
 -12   2   1        3.03        2.25      0.64 o 
 -11   2   1       31.48       27.74      1.25 o 
 -10   2   1       37.95       34.76      1.24 o 
  -9   2   1       52.24       58.75      1.51 o 
  -8   2   1      344.93      348.95      4.96 o 
  -7   2   1      148.84      146.04      4.76 o 
  -6   2   1      132.16      154.68      2.29 o 
  -5   2   1      137.93      177.58      2.49 o 
  -4   2   1        2.60       10.23      0.50 o 
  -3   2   1      608.28      648.51      7.41 o 
  -2   2   1    41701.20    41068.39    496.64 o 
  -1   2   1       23.64       35.90      1.38 o 
   0   2   1      979.79     1143.29     16.39 o 
   1   2   1      500.23      538.01      9.94 o 
   2   2   1     1606.30     1882.21     26.88 o 
   3   2   1      340.71      376.27      3.57 o 
   4   2   1        1.55        1.61      0.49 o 
   5   2   1      120.25      121.18      1.62 o 
   6   2   1        0.10        0.32      0.24 o 
   7   2   1      187.94      169.16      2.24 o 
   8   2   1      229.63      217.55      3.62 o 
   9   2   1        7.93        4.48      0.57 o 
  10   2   1       43.74       41.32      1.33 o 
  11   2   1       36.61       34.52      1.54 o 
  12   2   1       54.41       57.68      2.66 o 
  13   2   1      175.81      178.78      8.56 o 
  14   2   1       21.81       25.45      2.95 o 
 -14   3   1       65.13       59.26      3.80 o 
 -13   3   1       99.85       98.90      2.72 o 
 -12   3   1       77.00       74.40      1.93 o 
 -11   3   1        1.72        3.49      0.65 o 
 -10   3   1       51.76       46.83      1.64 o 
  -9   3   1       21.74       28.61      1.16 o 
  -8   3   1        6.71        3.61      0.50 o 
  -7   3   1      115.35      146.31      2.33 o 
  -6   3   1      162.00      164.64      2.24 o 
  -5   3   1        1.82        2.88      0.28 o 
  -4   3   1     1568.90     1771.99     15.29 o 
  -3   3   1      555.94      566.92      5.54 o 
  -2   3   1     1508.82     1698.27     16.98 o 
  -1   3   1       67.64       73.62      1.19 o 
   0   3   1     1945.47     1996.84     19.96 o 
   1   3   1     2255.22     2470.23     24.41 o 
   2   3   1     1423.46     1638.26     14.05 o 
   3   3   1      538.58      604.95      5.97 o 
   4   3   1       27.42       33.25      0.72 o 
   5   3   1       26.34       40.83      0.86 o 
   6   3   1        7.12        5.23      0.41 o 
   7   3   1      128.10      102.94      1.74 o 
   8   3   1      263.08      206.61      3.33 o 
   9   3   1       54.45       47.69      1.37 o 
  10   3   1      322.49      297.68      5.10 o 
  11   3   1        3.01        3.21      1.35 o 
  12   3   1        0.65        0.25      1.02 o 
  13   3   1       90.74       90.18      3.59 o 
 -14   4   1        0.02       -0.20      1.51 o 
 -13   4   1       22.32       22.58      1.86 o 
 -12   4   1        6.56        5.32      0.77 o 
 -11   4   1      140.37      135.95      2.70 o 
 -10   4   1      178.44      183.13      3.23 o 
  -9   4   1        0.75       -0.13      0.42 o 
  -8   4   1       43.38       31.60      1.11 o 
  -7   4   1        4.15        0.84      0.35 o 
  -6   4   1     1112.42     1189.14     10.18 o 
  -5   4   1       11.50       11.68      0.52 o 
  -4   4   1     1996.09     2168.09     17.62 o 
  -3   4   1     3769.28     4178.68     31.56 o 
  -2   4   1      122.12       87.45      1.30 o 
  -1   4   1      676.75      711.61      5.78 o 
   0   4   1      657.11      696.20      5.64 o 
   1   4   1       23.82       25.87      0.69 o 
   2   4   1     1248.12     1402.07     12.20 o 
   3   4   1       21.38        9.45      0.45 o 
   4   4   1       57.45       49.61      0.84 o 
   5   4   1       10.97       19.03      0.77 o 
   6   4   1       88.61       92.23      1.44 o 
   7   4   1        5.22        2.06      0.43 o 
   8   4   1       42.17       45.59      1.33 o 
   9   4   1      101.83       97.66      2.07 o 
  10   4   1       56.56       52.63      2.08 o 
  11   4   1        3.32        5.21      0.89 o 
  12   4   1      244.29      249.93      6.33 o 
  13   4   1      110.41      116.30     10.66 o 
 -13   5   1        1.90       -0.75      1.16 o 
 -12   5   1      529.02      535.41      8.80 o 
 -11   5   1        1.83        1.58      0.60 o 
 -10   5   1        5.44        4.36      0.89 o 
  -9   5   1       27.22       21.40      1.07 o 
  -8   5   1       23.66       25.50      1.05 o 
  -7   5   1      522.22      485.04      6.10 o 
  -6   5   1       88.46      104.65      1.67 o 
  -5   5   1       17.16       25.68      0.73 o 
  -4   5   1        0.19        0.57      0.27 o 
  -3   5   1        8.98       11.26      0.45 o 
  -2   5   1        4.57        8.61      0.61 o 
  -1   5   1       22.74       24.19      0.54 o 
   0   5   1      780.86      816.28      6.10 o 
   1   5   1        0.19        1.44      0.21 o 
   2   5   1        0.24        0.12      0.17 o 
   3   5   1      367.24      406.76      4.18 o 
   4   5   1      156.03      150.47      2.12 o 
   5   5   1       10.05        7.95      0.50 o 
   6   5   1      686.17      593.69      7.13 o 
   7   5   1        0.07        0.74      0.46 o 
   8   5   1        0.93        2.38      0.79 o 
   9   5   1       46.62       42.80      2.10 o 
  10   5   1       43.40       50.12      2.54 o 
  11   5   1      179.73      197.64      4.16 o 
  12   5   1      167.33      163.59      4.79 o 
  13   5   1       11.67       11.36      1.67 o 
 -13   6   1      164.77      167.31      6.86 o 
 -12   6   1        2.12        2.76      1.10 o 
 -11   6   1        3.26        4.33      0.89 o 
 -10   6   1      265.22      265.88      4.29 o 
  -9   6   1       29.44       31.03      1.21 o 
  -8   6   1      164.07      165.18      2.94 o 
  -7   6   1       97.49       67.27      1.86 o 
  -6   6   1      347.07      357.72      5.43 o 
  -5   6   1      111.86       87.10      2.27 o 
  -4   6   1        7.98        9.93      0.67 o 
  -3   6   1      159.32      169.16      1.84 o 
  -2   6   1      202.11      219.28      2.23 o 
  -1   6   1       60.04       73.44      1.06 o 
   0   6   1       52.91       55.23      0.86 o 
   1   6   1      590.08      660.66      5.71 o 
   2   6   1        0.03        0.36      0.19 o 
   3   6   1      102.52       95.11      1.52 o 
   4   6   1        7.80        9.38      0.50 o 
   5   6   1      320.47      329.38      4.35 o 
   6   6   1        0.11       -0.05      0.36 o 
   7   6   1       37.59       34.32      1.25 o 
   8   6   1       39.30       45.08      1.36 o 
   9   6   1        0.04        0.44      0.64 o 
  10   6   1       11.27       13.77      1.18 o 
  11   6   1        0.40        1.06      1.02 o 
  12   6   1        4.62        6.67      3.37 o 
 -12   7   1      110.42      111.33      3.73 o 
 -11   7   1        0.30       -0.43      0.94 o 
 -10   7   1       34.61       33.89      1.75 o 
  -9   7   1        3.86        3.10      0.65 o 
  -8   7   1       86.59       82.58      1.93 o 
  -7   7   1       28.24       26.12      1.11 o 
  -6   7   1      108.38      114.55      2.26 o 
  -5   7   1      201.64      162.64      3.29 o 
  -4   7   1      455.42      436.33      5.09 o 
  -3   7   1      308.97      297.88      2.95 o 
  -2   7   1       22.31       20.14      0.68 o 
  -1   7   1     1052.58     1095.20      8.59 o 
   0   7   1      273.02      272.42      2.65 o 
   1   7   1       16.27       17.46      0.61 o 
   2   7   1        4.42        5.31      0.47 o 
   3   7   1       16.97       17.74      0.74 o 
   4   7   1       49.50       41.34      1.00 o 
   5   7   1      122.31      122.08      2.30 o 
   6   7   1       14.06       11.09      0.76 o 
   7   7   1      214.05      196.14      3.40 o 
   8   7   1       11.04       10.35      1.49 o 
   9   7   1       21.83       18.87      1.34 o 
  10   7   1       43.38       50.09      2.24 o 
  11   7   1        0.11       -0.13      1.05 o 
  12   7   1       19.41       21.21      3.00 o 
 -12   8   1       11.14       12.48      2.33 o 
 -11   8   1      204.60      211.17      9.76 o 
 -10   8   1        6.65        9.08      1.38 o 
  -9   8   1        1.86        2.14      0.76 o 
  -8   8   1       37.56       41.32      1.39 o 
  -7   8   1      111.42      110.60      2.31 o 
  -6   8   1        3.41        3.12      0.56 o 
  -5   8   1        3.47        5.04      0.61 o 
  -4   8   1        0.05        0.38      0.40 o 
  -3   8   1       25.88       35.39      1.85 o 
  -2   8   1      137.93      134.58      2.04 o 
  -1   8   1      134.33      144.73      2.44 o 
   0   8   1       73.32       74.86      1.34 o 
   1   8   1        3.06        3.44      0.41 o 
   2   8   1       13.23       17.92      0.80 o 
   3   8   1        8.01        6.75      0.59 o 
   4   8   1       16.67       13.20      0.71 o 
   5   8   1       21.83       15.00      0.84 o 
   6   8   1       20.49       25.21      1.84 o 
   7   8   1       78.48       85.78      2.43 o 
   8   8   1       69.15       73.57      3.53 o 
   9   8   1        7.58        7.25      1.03 o 
  10   8   1       17.52       17.35      1.54 o 
  11   8   1       16.74       17.30      2.75 o 
 -11   9   1       62.28       79.02      3.17 o 
 -10   9   1      121.45      121.86      4.03 o 
  -9   9   1      167.15      178.51      4.99 o 
  -8   9   1        0.16       -0.76      0.84 o 
  -7   9   1        8.53       10.92      0.86 o 
  -6   9   1       30.63       30.31      1.20 o 
  -5   9   1       22.10       22.24      1.05 o 
  -4   9   1        1.89        1.92      0.53 o 
  -3   9   1      929.44      901.17     11.56 o 
  -2   9   1      139.80      140.01      2.17 o 
  -1   9   1       69.76       66.30      1.55 o 
   0   9   1        5.20        4.73      0.57 o 
   1   9   1        7.22        6.99      0.88 o 
   2   9   1        3.72        3.78      0.52 o 
   3   9   1        3.00        4.08      0.54 o 
   4   9   1       18.82       22.11      1.33 o 
   5   9   1        0.02        0.11      0.60 o 
   6   9   1        0.83        0.55      0.65 o 
   7   9   1        1.50        0.44      0.69 o 
   8   9   1        0.17       -0.06      0.99 o 
   9   9   1       15.57       18.06      1.38 o 
  10   9   1      200.41      204.33      8.20 o 
 -10  10   1        4.33        7.84      1.47 o 
  -9  10   1      278.15      296.82      7.17 o 
  -8  10   1       39.80       39.91      2.32 o 
  -7  10   1        1.84        2.11      1.01 o 
  -6  10   1      108.59      118.80      2.90 o 
  -5  10   1      112.91      114.37      3.42 o 
  -4  10   1       33.68       31.37      1.22 o 
  -3  10   1       38.21       38.46      1.30 o 
  -2  10   1      169.52      175.22      4.19 o 
  -1  10   1      226.92      230.80      3.29 o 
   0  10   1        7.22        7.29      0.62 o 
   1  10   1        5.44        4.28      1.01 o 
   2  10   1       36.20       34.57      1.31 o 
   3  10   1        2.67        4.53      0.68 o 
   4  10   1        1.51        2.20      0.72 o 
   5  10   1        0.03       -0.32      0.81 o 
   6  10   1      140.07      156.06      3.58 o 
   7  10   1      106.87      111.14      2.94 o 
   8  10   1       18.88       23.59      1.96 o 
   9  10   1       81.17       87.86      5.11 o 
  -9  11   1       70.48       77.81      3.24 o 
  -8  11   1        3.31        0.56      1.12 o 
  -7  11   1      181.02      186.75      5.21 o 
  -6  11   1        2.49        3.37      1.14 o 
  -5  11   1        0.10       -0.22      0.86 o 
  -4  11   1        0.20        0.33      0.89 o 
  -3  11   1        3.37        3.21      0.78 o 
  -2  11   1        7.01        7.07      1.32 o 
  -1  11   1      158.24      157.28      4.36 o 
   0  11   1      199.75      199.70      4.16 o 
   1  11   1      156.90      161.76      4.33 o 
   2  11   1       52.69       55.28      1.68 o 
   3  11   1        0.07       -0.50      0.72 o 
   4  11   1       21.48       21.15      1.79 o 
   5  11   1      233.81      235.64      4.74 o 
   6  11   1        7.76        6.02      1.27 o 
   7  11   1       24.02       20.02      1.89 o 
   8  11   1       28.80       33.58      3.61 o 
  -7  12   1        2.42        3.73      1.91 o 
  -6  12   1       54.85       63.13      5.46 o 
  -5  12   1        2.72        1.48      1.08 o 
  -4  12   1       38.22       38.80      2.41 o 
  -3  12   1        0.10       -0.85      1.58 o 
  -2  12   1       24.43       18.76      1.80 o 
  -1  12   1      196.15      189.53      5.21 o 
   0  12   1       12.85       13.21      1.57 o 
   1  12   1       69.88       72.13      3.21 o 
   2  12   1       13.19       16.77      1.71 o 
   3  12   1       34.98       36.86      2.33 o 
   4  12   1       88.13       99.44      6.27 o 
   5  12   1      104.70      118.63      8.75 o 
   6  12   1       83.25       91.00      3.47 o 
  -5  13   1       81.75       88.89      4.95 o 
  -4  13   1        5.50        6.28      1.39 o 
  -3  13   1       36.66       38.70      2.54 o 
  -2  13   1        7.28        6.54      1.44 o 
  -1  13   1      271.79      275.31     10.08 o 
   0  13   1       57.47       49.29      2.61 o 
   1  13   1      159.74      169.36      4.97 o 
   2  13   1        0.11       -0.90      1.05 o 
   3  13   1        0.50        0.29      1.14 o 
   4  13   1        5.90        6.92      1.43 o 
 -14   0   2        7.35        9.70      1.34 o 
 -13   0   2        0.99        0.34      0.84 o 
 -12   0   2       16.11       14.12      2.03 o 
 -11   0   2        5.19        4.05      0.89 o 
 -10   0   2       61.97       64.46      2.31 o 
  -9   0   2       24.79       23.55      1.72 o 
  -8   0   2      420.60      435.31      7.06 o 
  -7   0   2       18.29       16.50      0.97 o 
  -6   0   2     3069.00     3493.21     41.79 o 
  -5   0   2       28.14       31.10      0.87 o 
   1   0   2     7147.90     7441.49    180.75 o 
   2   0   2     1581.10     1775.08     43.69 o 
   3   0   2       50.64       49.30      1.34 o 
   4   0   2        9.93        7.50      0.51 o 
   5   0   2      608.22      671.48      8.73 o 
   6   0   2      601.03      581.71      7.83 o 
   7   0   2       71.06       78.31      2.02 o 
   8   0   2       46.38       45.03      1.71 o 
   9   0   2      305.22      280.48      5.95 o 
  10   0   2       20.96       19.90      1.39 o 
  11   0   2        2.77        1.65      1.36 o 
  12   0   2      399.41      399.20     12.55 o 
  13   0   2       25.63       27.36      3.12 o 
 -14   1   2       11.84       11.19      1.13 o 
 -13   1   2        4.22        4.12      0.73 o 
 -12   1   2      126.98      133.75      2.68 o 
 -11   1   2       39.37       38.63      1.33 o 
 -10   1   2       56.23       49.22      1.46 o 
  -9   1   2      165.73      157.69      2.73 o 
  -8   1   2        0.09       -0.02      0.30 o 
  -7   1   2       55.97       60.62      1.14 o 
  -6   1   2      311.34      328.90      3.52 o 
  -5   1   2       56.91       68.41      1.03 o 
  -4   1   2     2719.41     2936.70     49.73 o 
  -3   1   2       89.44       99.58      3.51 o 
  -2   1   2      348.87      380.09      5.78 o 
  -1   1   2       59.14       58.00      1.13 o 
   0   1   2     1801.73     1987.63     48.25 o 
   1   1   2     1526.73     1614.71     39.59 o 
   2   1   2      120.04      109.39      2.22 o 
   3   1   2     1413.37     1522.12     12.99 o 
   4   1   2      417.22      512.20      4.74 o 
   5   1   2       54.79       60.15      0.97 o 
   6   1   2      168.34      165.92      2.02 o 
   7   1   2      155.00      144.08      1.91 o 
   8   1   2      687.81      647.62      6.75 o 
   9   1   2      237.65      211.86      3.40 o 
  10   1   2       32.10       34.94      1.45 o 
  11   1   2        3.43        4.32      2.30 o 
  12   1   2       72.67       73.16      3.06 o 
  13   1   2        3.48        5.03      1.67 o 
 -14   2   2        6.45        6.88      1.25 o 
 -13   2   2        0.34        0.20      0.65 o 
 -12   2   2       32.43       33.21      1.32 o 
 -11   2   2        0.02        0.22      0.49 o 
 -10   2   2        7.69        4.55      0.80 o 
  -9   2   2        8.18        6.93      0.63 o 
  -8   2   2        5.39        9.17      0.63 o 
  -7   2   2       88.59      106.93      2.25 o 
  -6   2   2       70.96       88.42      1.47 o 
  -5   2   2       19.19       18.93      1.20 o 
  -4   2   2      475.48      556.61      5.46 o 
  -3   2   2     1545.23     1548.84     27.36 o 
  -2   2   2    25658.24    25840.27    362.03 o 
  -1   2   2     7281.39     7690.39    107.27 o 
   0   2   2       16.51       11.68      1.22 o 
   1   2   2      984.81     1004.55     17.94 o 
   2   2   2        2.17        5.68      0.52 o 
   3   2   2       75.28       84.02      1.10 o 
   4   2   2      192.77      204.70      2.31 o 
   5   2   2       34.63       32.57      0.73 o 
   6   2   2      141.13      163.32      2.11 o 
   7   2   2       19.54       28.74      1.38 o 
   8   2   2      135.08      122.17      2.00 o 
   9   2   2      152.51      146.99      2.62 o 
  10   2   2       31.36       35.17      2.72 o 
  11   2   2        0.07        0.70      1.34 o 
  12   2   2       41.46       39.44      2.42 o 
  13   2   2      297.92      306.62      7.47 o 
 -14   3   2      128.35      137.19      6.12 o 
 -13   3   2       83.93       86.71      3.54 o 
 -12   3   2        0.38        0.18      0.55 o 
 -11   3   2      253.61      242.57      3.98 o 
 -10   3   2       69.70       71.49      2.60 o 
  -9   3   2      529.52      520.07      7.08 o 
  -8   3   2       18.03       22.02      1.23 o 
  -7   3   2      215.86      207.07      2.83 o 
  -6   3   2        2.87        3.73      0.47 o 
  -5   3   2        4.55        9.28      0.57 o 
  -4   3   2      272.84      321.18      3.44 o 
  -3   3   2      310.34      308.51      3.33 o 
  -2   3   2     3118.18     3153.86     34.06 o 
  -1   3   2     1131.98     1219.78     15.41 o 
   0   3   2       16.24       13.22      0.79 o 
   1   3   2        1.59        3.93      0.71 o 
   2   3   2     2846.62     3193.04     28.78 o 
   3   3   2       99.14      102.59      1.23 o 
   4   3   2      137.55      172.10      1.78 o 
   5   3   2      218.47      211.06      2.39 o 
   6   3   2        1.55        1.47      0.31 o 
   7   3   2      245.70      190.13      2.48 o 
   8   3   2       65.68       52.73      1.37 o 
   9   3   2       30.20       29.66      1.87 o 
  10   3   2       78.99       79.82      2.98 o 
  11   3   2        0.53       -0.57      0.90 o 
  12   3   2       68.59       73.03      3.13 o 
  13   3   2      200.64      204.71      5.70 o 
 -14   4   2        3.87        4.82      1.68 o 
 -13   4   2        3.20        1.95      0.80 o 
 -12   4   2      124.34      129.94      2.66 o 
 -11   4   2        1.79        2.54      0.62 o 
 -10   4   2        4.59        6.43      0.69 o 
  -9   4   2      191.18      165.54      2.91 o 
  -8   4   2       39.58       31.37      1.09 o 
  -7   4   2      314.15      298.47      3.53 o 
  -6   4   2       47.67       57.33      2.16 o 
  -5   4   2      704.12      734.28      6.88 o 
  -4   4   2     4350.19     4953.29     41.84 o 
  -3   4   2     1182.39     1377.87     12.98 o 
  -2   4   2      164.33      195.93      1.90 o 
  -1   4   2       17.47       15.27      0.60 o 
   0   4   2       89.80      100.10      1.24 o 
   1   4   2       33.80       30.02      0.52 o 
   2   4   2       13.51       12.80      0.42 o 
   3   4   2      542.42      591.40      5.24 o 
   4   4   2       57.59       63.55      0.98 o 
   5   4   2      122.14      106.43      1.51 o 
   6   4   2       79.50       66.22      1.73 o 
   7   4   2       70.07       60.57      1.36 o 
   8   4   2        1.19        1.29      0.43 o 
   9   4   2       67.02       64.15      1.98 o 
  10   4   2       37.14       40.63      1.65 o 
  11   4   2      434.97      435.35     11.86 o 
  12   4   2        0.57       -0.28      1.24 o 
  13   4   2       20.66       21.95      4.04 o 
 -14   5   2      165.12      184.94      7.06 o 
 -13   5   2       38.43       46.59      2.44 o 
 -12   5   2       10.38       10.08      1.06 o 
 -11   5   2       21.85       21.98      1.39 o 
 -10   5   2        0.00       -0.06      0.47 o 
  -9   5   2      137.96      131.98      2.53 o 
  -8   5   2       10.15        8.80      0.67 o 
  -7   5   2       36.17       21.73      0.83 o 
  -6   5   2      820.83      773.14      7.78 o 
  -5   5   2       11.90       17.70      0.93 o 
  -4   5   2       80.01       93.46      1.27 o 
  -3   5   2      314.92      370.64      3.42 o 
  -2   5   2      763.12      799.61      6.26 o 
  -1   5   2      370.14      375.35      3.39 o 
   0   5   2      386.77      430.37      3.78 o 
   1   5   2       25.83       31.33      0.59 o 
   2   5   2      160.59      178.90      1.98 o 
   3   5   2      342.14      376.93      3.81 o 
   4   5   2       10.05       13.18      0.51 o 
   5   5   2        2.94        4.69      0.42 o 
   6   5   2      153.65       97.92      1.85 o 
   7   5   2        1.13        1.15      0.48 o 
   8   5   2       63.17       56.42      1.84 o 
   9   5   2       25.56       29.34      1.89 o 
  10   5   2        0.65        0.41      0.65 o 
  11   5   2       27.84       30.33      2.25 o 
  12   5   2       17.08       14.06      2.07 o 
 -13   6   2       72.37       78.44      3.08 o 
 -12   6   2       65.93       70.79      2.87 o 
 -11   6   2       28.72       32.77      1.58 o 
 -10   6   2       44.69       49.91      1.52 o 
  -9   6   2       74.11       82.50      2.20 o 
  -8   6   2       97.21      103.90      2.23 o 
  -7   6   2       33.74       27.18      1.00 o 
  -6   6   2      737.55      806.36      8.71 o 
  -5   6   2      813.84      839.64      8.39 o 
  -4   6   2      357.83      338.33      4.29 o 
  -3   6   2      136.98      148.42      1.91 o 
  -2   6   2      796.57      801.95      6.72 o 
  -1   6   2        1.61        0.82      0.18 o 
   0   6   2      181.42      215.33      2.14 o 
   1   6   2       19.01       27.24      0.66 o 
   2   6   2       34.87       36.39      0.85 o 
   3   6   2        1.59        4.97      0.39 o 
   4   6   2       38.41       35.01      0.87 o 
   5   6   2       75.75       75.42      1.52 o 
   6   6   2        4.54        4.60      0.50 o 
   7   6   2       97.02       97.25      2.49 o 
   8   6   2      162.48      159.46      3.49 o 
   9   6   2        2.25        3.31      0.83 o 
  10   6   2       48.66       55.05      3.18 o 
  11   6   2      288.28      285.25      7.00 o 
  12   6   2        7.04        8.52      1.57 o 
 -13   7   2       53.65       59.03      2.75 o 
 -12   7   2       13.27       14.68      1.69 o 
 -11   7   2       47.58       55.75      1.99 o 
 -10   7   2       29.83       31.27      1.62 o 
  -9   7   2       60.19       60.04      1.83 o 
  -8   7   2      246.34      243.08      3.91 o 
  -7   7   2        8.42        6.83      0.67 o 
  -6   7   2       54.67       53.52      1.37 o 
  -5   7   2      566.78      540.77      6.16 o 
  -4   7   2      159.68      143.92      1.98 o 
  -3   7   2        3.52        3.21      0.37 o 
  -2   7   2        6.03        6.80      0.51 o 
  -1   7   2        1.20        1.19      0.29 o 
   0   7   2        6.80        6.25      0.41 o 
   1   7   2       37.78       44.00      0.95 o 
   2   7   2       84.84       75.26      1.35 o 
   3   7   2        0.04       -0.01      0.30 o 
   4   7   2      176.65      151.90      2.12 o 
   5   7   2      118.75      118.77      2.65 o 
   6   7   2       84.89       72.08      2.09 o 
   7   7   2       35.96       37.03      1.56 o 
   8   7   2       98.77      105.66      3.13 o 
   9   7   2       20.62       22.04      1.42 o 
  10   7   2      146.45      146.52      4.49 o 
  11   7   2        5.96        6.40      1.41 o 
 -12   8   2        0.41        0.80      1.10 o 
 -11   8   2      232.18      244.64      6.79 o 
 -10   8   2      120.64      126.11      3.09 o 
  -9   8   2       11.41       12.74      1.37 o 
  -8   8   2      334.86      351.00      6.19 o 
  -7   8   2       14.98       13.30      0.88 o 
  -6   8   2       26.00       29.15      1.14 o 
  -5   8   2       49.97       57.28      1.42 o 
  -4   8   2      210.73      225.81      2.92 o 
  -3   8   2      376.42      385.73      4.37 o 
  -2   8   2      249.26      271.73      3.30 o 
  -1   8   2      132.13      139.12      1.84 o 
   0   8   2       13.09       13.32      0.65 o 
   1   8   2       14.71       17.87      0.82 o 
   2   8   2        0.67        0.80      0.43 o 
   3   8   2       46.46       45.24      1.13 o 
   4   8   2        2.04        1.81      0.48 o 
   5   8   2       34.10       31.81      1.44 o 
   6   8   2        2.85        1.77      0.68 o 
   7   8   2       18.08       19.07      1.32 o 
   8   8   2       12.86        9.19      1.04 o 
   9   8   2        0.17       -0.09      1.01 o 
  10   8   2        0.10       -1.02      1.02 o 
  11   8   2        5.44        6.11      1.43 o 
 -11   9   2       26.61       27.62      3.64 o 
 -10   9   2       65.60       61.35      2.85 o 
  -9   9   2       78.90       89.63      4.04 o 
  -8   9   2       99.26      106.49      2.77 o 
  -7   9   2        8.52       10.01      1.02 o 
  -6   9   2       22.12       21.48      1.32 o 
  -5   9   2       21.00       20.07      1.73 o 
  -4   9   2       13.44       12.19      0.77 o 
  -3   9   2       61.75       57.25      1.90 o 
  -2   9   2      376.24      373.10      4.95 o 
  -1   9   2        8.45        7.83      0.58 o 
   0   9   2       25.36       25.45      1.08 o 
   1   9   2        6.07        6.23      0.65 o 
   2   9   2        1.65        2.30      0.60 o 
   3   9   2      536.53      541.58      6.97 o 
   4   9   2       83.16       73.08      1.79 o 
   5   9   2       60.63       53.53      1.88 o 
   6   9   2        0.01        0.44      0.66 o 
   7   9   2       25.70       26.05      1.54 o 
   8   9   2      151.83      154.62      3.60 o 
   9   9   2      173.20      171.97      4.95 o 
  10   9   2       35.79       40.75      2.50 o 
 -10  10   2       62.00       63.93      2.91 o 
  -9  10   2        4.37        3.37      1.71 o 
  -8  10   2       43.95       50.27      2.51 o 
  -7  10   2       20.63       21.19      1.40 o 
  -6  10   2       18.89       20.23      1.36 o 
  -5  10   2        0.08       -0.37      0.62 o 
  -4  10   2        4.51        4.63      0.81 o 
  -3  10   2        0.00        0.62      0.62 o 
  -2  10   2        0.00        0.64      0.63 o 
  -1  10   2      266.41      272.52      5.08 o 
   0  10   2      156.37      162.63      3.24 o 
   1  10   2       79.00       79.93      2.14 o 
   2  10   2       22.44       24.37      1.43 o 
   3  10   2      192.83      182.16      4.65 o 
   4  10   2        0.03        0.07      0.63 o 
   5  10   2        1.61        2.56      0.79 o 
   6  10   2       53.58       51.14      1.97 o 
   7  10   2       44.09       42.45      1.84 o 
   8  10   2       26.81       28.93      2.59 o 
   9  10   2        0.75       -0.28      1.74 o 
  -9  11   2        6.04        4.15      1.28 o 
  -8  11   2        9.53        8.42      1.41 o 
  -7  11   2       90.01       93.39      5.09 o 
  -6  11   2        3.52        2.69      1.09 o 
  -5  11   2        7.47        8.69      1.02 o 
  -4  11   2       18.44       18.20      1.35 o 
  -3  11   2        0.01        0.37      0.66 o 
  -2  11   2        1.66        0.57      0.70 o 
  -1  11   2      582.44      582.62      9.44 o 
   0  11   2        5.74        3.90      0.87 o 
   1  11   2      158.66      157.97      3.59 o 
   2  11   2       54.92       60.21      1.79 o 
   3  11   2        7.14        6.46      0.97 o 
   4  11   2       48.42       52.18      1.98 o 
   5  11   2       19.27       19.40      1.41 o 
   6  11   2       11.40       12.20      1.23 o 
   7  11   2       61.23       62.96      4.38 o 
   8  11   2       61.35       71.20      4.78 o 
  -7  12   2       43.55       47.32      2.58 o 
  -6  12   2       56.29       59.73      2.79 o 
  -5  12   2       20.11       21.84      2.10 o 
  -4  12   2       11.78       11.26      1.53 o 
  -3  12   2        9.00        6.36      1.29 o 
  -2  12   2      143.31      155.72      3.57 o 
  -1  12   2        0.54        0.20      1.24 o 
   0  12   2       12.96       13.58      1.05 o 
   1  12   2        0.08        0.86      0.66 o 
   2  12   2       36.11       37.47      1.78 o 
   3  12   2        0.71        0.61      0.78 o 
   4  12   2       55.42       52.99      2.61 o 
   5  12   2       54.40       56.32      4.14 o 
   6  12   2       31.17       30.27      3.54 o 
  -5  13   2       53.54       51.76      2.98 o 
  -4  13   2        7.73        7.36      1.40 o 
  -3  13   2        1.95        2.11      1.44 o 
  -2  13   2        5.31        4.66      2.56 o 
  -1  13   2      187.37      181.17      5.14 o 
   0  13   2        1.14        1.41      1.12 o 
   1  13   2       61.06       60.04      2.80 o 
   2  13   2       15.14       14.53      1.71 o 
   3  13   2        0.01        1.74      1.77 o 
   4  13   2        1.76        2.03      1.88 o 
 -15   1   3       12.43       11.46      1.45 o 
 -14   1   3       79.29       82.38      3.05 o 
 -13   1   3      104.05      105.94      2.34 o 
 -12   1   3        8.43        9.70      0.83 o 
 -11   1   3      214.63      203.62      3.42 o 
 -10   1   3        5.40        5.15      0.61 o 
  -9   1   3        0.27        0.09      0.34 o 
  -8   1   3      111.70      108.44      1.73 o 
  -7   1   3        1.43        2.90      0.31 o 
  -6   1   3      827.78      890.80      8.45 o 
  -5   1   3        8.84        4.96      0.35 o 
  -4   1   3     1932.80     2010.05     48.42 o 
  -3   1   3      173.67      145.95      4.49 o 
  -2   1   3     4821.40     4960.39     85.10 o 
  -1   1   3     1898.75     1979.62     48.07 o 
   0   1   3      323.50      296.08      7.82 o 
   1   1   3      697.75      662.13     13.02 o 
   2   1   3      143.45      151.64      2.37 o 
   3   1   3       13.09        7.29      0.36 o 
   4   1   3      169.56      206.40      2.18 o 
   5   1   3        9.68       11.73      0.45 o 
   6   1   3      784.10      738.87      6.88 o 
   7   1   3       23.93       24.14      0.73 o 
   8   1   3      726.18      752.83      7.93 o 
   9   1   3        4.39        6.24      1.05 o 
  10   1   3       16.42       15.67      1.59 o 
  11   1   3       25.30       24.56      1.98 o 
  12   1   3       28.07       27.68      2.21 o 
  13   1   3        0.13       -1.63      1.63 o 
 -15   2   3        0.03       -1.10      1.41 o 
 -14   2   3       16.96       14.97      1.59 o 
 -13   2   3       47.81       48.19      2.10 o 
 -12   2   3       42.80       42.63      1.42 o 
 -11   2   3       18.26       15.93      0.95 o 
 -10   2   3      228.82      203.74      3.35 o 
  -9   2   3        3.72        4.69      0.56 o 
  -8   2   3     1031.18     1098.12     11.34 o 
  -7   2   3       29.56       30.61      0.77 o 
  -6   2   3      121.00      122.66      1.63 o 
  -5   2   3     1891.15     2025.43     17.28 o 
  -4   2   3        4.17        7.16      0.42 o 
  -3   2   3       52.43       65.65      2.47 o 
  -2   2   3     2843.52     3338.04     47.01 o 
  -1   2   3     2765.31     2915.38     41.08 o 
   0   2   3     1253.99     1314.87     32.69 o 
   1   2   3      315.06      320.97      5.11 o 
   2   2   3      477.62      494.97      6.60 o 
   3   2   3      340.20      410.33      4.17 o 
   4   2   3      382.33      384.31      3.50 o 
   5   2   3       10.72        9.96      0.45 o 
   6   2   3        0.34        0.27      0.26 o 
   7   2   3       98.17       87.78      1.45 o 
   8   2   3       18.75       18.26      0.93 o 
   9   2   3       59.97       63.71      3.48 o 
  10   2   3      578.48      564.44     11.45 o 
  11   2   3       10.80       12.34      3.98 o 
  12   2   3        4.10        2.77      1.21 o 
  13   2   3       52.41       52.00      2.84 o 
 -15   3   3       68.86       83.28      4.51 o 
 -14   3   3       74.32       74.68      2.88 o 
 -13   3   3      106.33      104.21      2.75 o 
 -12   3   3       19.46       19.01      1.07 o 
 -11   3   3        0.51        1.32      0.51 o 
 -10   3   3       24.40       26.20      1.08 o 
  -9   3   3        9.93        5.46      0.77 o 
  -8   3   3      222.22      193.68      2.53 o 
  -7   3   3      204.01      194.68      2.45 o 
  -6   3   3      385.29      414.16      3.91 o 
  -5   3   3      256.57      348.92      3.28 o 
  -4   3   3      444.49      467.77      5.81 o 
  -3   3   3      182.24      158.00      1.91 o 
  -2   3   3      245.57      256.70      3.62 o 
  -1   3   3       83.75       72.81      1.81 o 
   0   3   3       33.30       34.76      1.02 o 
   1   3   3       51.81       70.14      1.28 o 
   2   3   3      292.61      343.56      3.89 o 
   3   3   3       53.11       56.72      1.23 o 
   4   3   3      317.64      323.16      3.07 o 
   5   3   3      162.86      148.10      1.91 o 
   6   3   3       97.25       81.10      1.33 o 
   7   3   3      425.89      400.09      4.91 o 
   8   3   3        9.35       11.02      0.84 o 
   9   3   3       60.82       61.69      2.56 o 
  10   3   3      215.92      207.41      5.46 o 
  11   3   3       20.71       20.18      3.06 o 
  12   3   3       33.48       29.81      2.88 o 
  13   3   3       40.91       40.25      2.74 o 
 -14   4   3        8.41        5.62      1.23 o 
 -13   4   3       14.76       18.61      1.97 o 
 -12   4   3        7.88        9.28      1.00 o 
 -11   4   3       14.59       16.38      0.97 o 
 -10   4   3      214.77      203.65      3.50 o 
  -9   4   3      135.17      159.64      2.79 o 
  -8   4   3        4.64        7.15      0.56 o 
  -7   4   3        0.02        0.68      0.31 o 
  -6   4   3      110.04      115.08      1.67 o 
  -5   4   3      789.72      813.42      7.44 o 
  -4   4   3    10202.68    11159.44     83.74 o 
  -3   4   3     2982.98     3351.61     32.88 o 
  -2   4   3      196.36      207.65      2.29 o 
  -1   4   3      298.27      311.45      2.95 o 
   0   4   3       20.51       24.64      0.67 o 
   1   4   3      241.31      236.54      2.98 o 
   2   4   3      237.13      247.51      2.63 o 
   3   4   3       23.86       36.94      0.94 o 
   4   4   3        3.75        3.88      0.31 o 
   5   4   3        9.24       17.79      0.57 o 
   6   4   3      941.47      895.23      9.65 o 
   7   4   3       83.99       78.97      1.78 o 
   8   4   3       16.57       15.73      1.07 o 
   9   4   3      167.37      158.51      4.46 o 
  10   4   3        2.60        1.59      1.00 o 
  11   4   3      206.95      215.28      8.65 o 
  12   4   3      123.08      125.89      4.27 o 
 -14   5   3        0.05        0.14      1.53 o 
 -13   5   3        0.63       -0.26      0.72 o 
 -12   5   3       13.41       11.44      1.25 o 
 -11   5   3       97.03      101.69      4.26 o 
 -10   5   3       57.51       61.00      1.62 o 
  -9   5   3      158.92      153.97      2.75 o 
  -8   5   3        0.51        0.20      0.36 o 
  -7   5   3      446.02      406.16      4.53 o 
  -6   5   3      655.24      582.59      5.68 o 
  -5   5   3        3.57        2.71      0.33 o 
  -4   5   3      142.99      124.13      1.54 o 
  -3   5   3      662.12      737.06      5.85 o 
  -2   5   3      302.88      319.51      2.81 o 
  -1   5   3      318.49      372.03      3.15 o 
   0   5   3     2491.01     2710.82     20.73 o 
   1   5   3       29.37       31.53      0.66 o 
   2   5   3       24.67       35.40      0.93 o 
   3   5   3      133.62      143.05      1.78 o 
   4   5   3       16.71       14.17      0.55 o 
   5   5   3     1037.26      988.81      9.72 o 
   6   5   3      509.30      473.43      6.18 o 
   7   5   3        0.72        1.77      0.54 o 
   8   5   3        5.09        5.16      0.75 o 
   9   5   3       32.57       29.96      3.70 o 
  10   5   3       21.45       24.08      3.94 o 
  11   5   3      281.43      274.32      8.96 o 
  12   5   3        0.00       -1.06      1.06 o 
 -14   6   3       13.98       15.75      2.52 o 
 -13   6   3      310.43      319.48     10.70 o 
 -12   6   3       30.87       30.43      1.62 o 
 -11   6   3       22.54       21.36      1.79 o 
 -10   6   3      114.13      120.42      2.93 o 
  -9   6   3       82.58       80.68      1.85 o 
  -8   6   3       70.18       75.29      1.64 o 
  -7   6   3      471.26      490.52      5.69 o 
  -6   6   3      299.79      355.21      4.07 o 
  -5   6   3     2785.24     3034.91     26.06 o 
  -4   6   3      412.65      402.13      3.74 o 
  -3   6   3       17.87       17.76      0.56 o 
  -2   6   3        9.21        9.60      0.42 o 
  -1   6   3       14.86       19.15      0.51 o 
   0   6   3       37.63       40.55      0.72 o 
   1   6   3       88.73       95.46      1.47 o 
   2   6   3       48.76       46.14      0.88 o 
   3   6   3       38.81       37.53      1.31 o 
   4   6   3      328.06      312.14      4.00 o 
   5   6   3        8.85       14.59      0.79 o 
   6   6   3       30.34       23.45      1.15 o 
   7   6   3      148.92      147.77      5.09 o 
   8   6   3       14.20       13.16      1.06 o 
   9   6   3      294.17      298.01      8.15 o 
  10   6   3      674.95      668.41     16.17 o 
  11   6   3       10.01        7.50      1.51 o 
 -13   7   3       44.59       50.72      3.78 o 
 -12   7   3        8.56        8.55      1.06 o 
 -11   7   3       50.83       55.90      2.39 o 
 -10   7   3       45.13       47.97      1.82 o 
  -9   7   3       63.79       65.13      2.08 o 
  -8   7   3       32.17       32.95      1.68 o 
  -7   7   3        7.04        6.98      0.63 o 
  -6   7   3        0.03       -0.21      0.34 o 
  -5   7   3      246.45      215.92      3.39 o 
  -4   7   3     1515.76     1474.46     13.20 o 
  -3   7   3      114.73      113.85      2.02 o 
  -2   7   3        8.16       11.28      0.49 o 
  -1   7   3        4.60        7.00      0.41 o 
   0   7   3       65.75       70.48      1.01 o 
   1   7   3      931.30     1005.61      9.97 o 
   2   7   3       78.55       85.07      1.56 o 
   3   7   3       19.47       21.00      0.92 o 
   4   7   3      176.83      137.46      2.70 o 
   5   7   3        0.92        1.81      0.48 o 
   6   7   3        9.95       12.11      1.01 o 
   7   7   3      131.30      127.02      3.71 o 
   8   7   3        0.43        0.43      0.96 o 
   9   7   3       84.58       89.79      3.56 o 
  10   7   3        2.13        2.72      1.22 o 
  11   7   3      203.35      212.35      7.44 o 
 -12   8   3       39.32       43.57      3.54 o 
 -11   8   3       35.69       35.86      1.76 o 
 -10   8   3        0.88        0.90      1.03 o 
  -9   8   3        5.29        6.01      0.90 o 
  -8   8   3       45.94       45.51      1.75 o 
  -7   8   3      426.48      440.45      7.34 o 
  -6   8   3        2.41        2.83      0.85 o 
  -5   8   3        2.36        1.70      0.52 o 
  -4   8   3      320.60      318.30      4.19 o 
  -3   8   3      404.86      422.93      5.59 o 
  -2   8   3       96.00      100.80      1.89 o 
  -1   8   3      191.82      201.83      2.96 o 
   0   8   3        0.32        0.06      0.45 o 
   1   8   3      213.50      211.99      3.34 o 
   2   8   3       64.90       65.70      2.28 o 
   3   8   3       32.63       36.93      1.36 o 
   4   8   3        0.11        0.61      0.44 o 
   5   8   3       28.25       32.91      1.37 o 
   6   8   3       13.53       15.88      1.18 o 
   7   8   3        6.90        6.37      0.91 o 
   8   8   3      273.52      262.48      6.54 o 
   9   8   3        9.69       11.64      2.82 o 
  10   8   3       38.13       41.46      2.61 o 
 -11   9   3      106.98      109.68      3.76 o 
 -10   9   3       21.70       17.97      1.92 o 
  -9   9   3      222.51      222.07      4.51 o 
  -8   9   3        1.08        2.31      0.76 o 
  -7   9   3        2.15        1.28      0.70 o 
  -6   9   3      123.93      119.89      2.91 o 
  -5   9   3        0.27        0.19      0.54 o 
  -4   9   3       29.29       31.27      1.63 o 
  -3   9   3     1189.89     1159.40     12.52 o 
  -2   9   3       45.81       45.61      1.36 o 
  -1   9   3       33.32       32.77      1.18 o 
   0   9   3        0.06       -0.51      0.51 o 
   1   9   3        6.69        8.21      0.84 o 
   2   9   3      149.49      148.91      2.78 o 
   3   9   3      397.52      400.58      6.19 o 
   4   9   3        0.43       -0.05      0.50 o 
   5   9   3        0.16        0.40      0.60 o 
   6   9   3       46.86       48.04      2.90 o 
   7   9   3        8.95        9.24      1.67 o 
   8   9   3        6.25        6.57      1.36 o 
   9   9   3       11.11        9.21      2.19 o 
 -11  10   3       30.18       28.30      3.22 o 
 -10  10   3       30.69       24.47      3.62 o 
  -9  10   3        8.69        8.21      1.04 o 
  -8  10   3       96.79      105.94      2.83 o 
  -7  10   3        3.61        3.68      0.83 o 
  -6  10   3        0.00        0.35      0.64 o 
  -5  10   3        1.37        0.93      0.67 o 
  -4  10   3       28.27       31.36      1.53 o 
  -3  10   3      179.54      178.77      3.47 o 
  -2  10   3       21.79       24.20      1.38 o 
  -1  10   3        1.80        1.40      0.61 o 
   0  10   3       68.75       73.09      2.03 o 
   1  10   3        2.66        4.08      0.80 o 
   2  10   3        3.81        4.01      0.71 o 
   3  10   3        4.87        7.44      0.77 o 
   4  10   3        0.56        0.55      0.74 o 
   5  10   3       33.04       37.08      2.97 o 
   6  10   3       28.80       27.16      2.18 o 
   7  10   3       20.18       20.25      1.91 o 
   8  10   3       59.85       66.19      3.02 o 
  -9  11   3        0.50       -0.98      1.40 o 
  -8  11   3        0.01       -0.29      0.97 o 
  -7  11   3       71.55       72.10      2.32 o 
  -6  11   3        6.68        6.39      0.98 o 
  -5  11   3        7.62        7.23      0.99 o 
  -4  11   3        2.06        1.82      0.78 o 
  -3  11   3        0.27        0.98      0.70 o 
  -2  11   3        4.76        5.36      0.89 o 
  -1  11   3      317.70      325.36      6.05 o 
   0  11   3        2.76        2.41      0.81 o 
   1  11   3        0.00        0.00      0.70 o 
   2  11   3       32.90       31.80      1.39 o 
   3  11   3       13.43       12.62      1.01 o 
   4  11   3        9.71        7.76      1.13 o 
   5  11   3       29.81       29.80      2.19 o 
   6  11   3        0.06        0.69      1.03 o 
   7  11   3      109.97      108.88      3.86 o 
  -8  12   3        0.22        1.85      1.75 o 
  -7  12   3       33.58       32.25      2.27 o 
  -6  12   3        4.57        4.01      1.40 o 
  -5  12   3        0.05        0.63      0.76 o 
  -4  12   3       44.92       47.83      3.01 o 
  -3  12   3        5.46        5.93      0.95 o 
  -2  12   3        8.01        7.48      1.02 o 
  -1  12   3        1.17        1.31      0.78 o 
   0  12   3        2.06        1.42      1.24 o 
   1  12   3      199.59      200.08      4.79 o 
   2  12   3        2.90        2.57      0.77 o 
   3  12   3        2.42        1.12      1.71 o 
   4  12   3       16.95       20.54      1.90 o 
   5  12   3       52.84       56.58      4.80 o 
   6  12   3        5.99        4.55      1.95 o 
  -5  13   3       18.09       16.54      2.73 o 
  -4  13   3        4.87        6.70      3.13 o 
  -3  13   3      122.88      126.05      6.53 o 
  -2  13   3        2.95        1.32      1.66 o 
  -1  13   3      115.17      116.30      8.95 o 
   0  13   3      146.30      130.31      6.32 o 
   1  13   3       30.74       27.27      3.32 o 
   2  13   3        0.51        0.87      1.72 o 
   3  13   3       61.26       66.86      4.62 o 
 -15   0   4       20.32       16.63      2.42 o 
 -14   0   4      185.37      194.56      7.35 o 
 -13   0   4        3.78        5.37      1.56 o 
 -12   0   4      203.37      184.82      4.52 o 
 -11   0   4       12.85       11.19      1.12 o 
 -10   0   4      540.24      545.94     10.31 o 
  -9   0   4       18.77       14.54      0.97 o 
  -8   0   4        0.01        0.17      0.37 o 
  -7   0   4     1348.50     1367.53     16.97 o 
  -6   0   4        0.58        5.89      0.45 o 
  -5   0   4       94.32      107.79      3.94 o 
  -4   0   4      646.01      631.35     15.92 o 
  -2   0   4     1728.08     1720.44     42.61 o 
  -1   0   4        2.70        4.85      0.20 o 
   0   0   4     1368.89     1356.19     33.03 o 
   1   0   4      472.56      454.21      8.42 o 
   2   0   4        5.24        1.97      0.46 o 
   3   0   4        0.08        1.17      1.33 o 
   4   0   4       12.22       15.91      0.90 o 
   5   0   4      263.55      298.58      4.30 o 
   6   0   4        4.42        3.28      0.42 o 
   7   0   4      473.04      487.98      8.41 o 
   8   0   4      993.64     1012.37     24.99 o 
   9   0   4        0.05        0.78      1.17 o 
  10   0   4       61.06       53.94      3.65 o 
  11   0   4       30.14       36.35      3.45 o 
  12   0   4      191.51      191.19      7.78 o 
  13   0   4       29.82       28.52      3.38 o 
 -15   1   4        6.32        5.32      1.28 o 
 -14   1   4        1.00        1.60      0.95 o 
 -13   1   4        0.83        2.74      0.93 o 
 -12   1   4        9.90       11.57      0.84 o 
 -11   1   4       18.36       18.53      0.97 o 
 -10   1   4       60.24       54.90      1.51 o 
  -9   1   4       29.95       32.63      0.92 o 
  -8   1   4      193.64      201.91      2.63 o 
  -7   1   4       10.66       17.23      0.57 o 
  -6   1   4     1042.33     1090.38     10.16 o 
  -5   1   4        4.63        5.55      0.57 o 
  -4   1   4     1934.80     1948.73     33.34 o 
  -3   1   4      304.96      314.95      8.43 o 
  -2   1   4      343.66      412.42      6.12 o 
  -1   1   4       14.57       17.52      0.52 o 
   0   1   4      134.41      167.01      3.41 o 
   1   1   4        0.66        0.13      0.16 o 
   2   1   4      588.52      682.40      8.77 o 
   3   1   4        5.43        8.78      0.75 o 
   4   1   4      119.63      101.41      1.48 o 
   5   1   4       44.58       51.38      0.99 o 
   6   1   4     1021.26      981.58      9.63 o 
   7   1   4      206.22      198.72      3.06 o 
   8   1   4       31.71       28.77      1.33 o 
   9   1   4        0.01        0.17      0.78 o 
  10   1   4       87.26       89.05      3.45 o 
  11   1   4       52.14       54.37      3.00 o 
  12   1   4        3.18        2.16      1.58 o 
 -15   2   4        0.23        0.29      1.02 o 
 -14   2   4        0.12       -0.25      0.90 o 
 -13   2   4        0.05       -0.51      0.62 o 
 -12   2   4      111.65      113.62      2.77 o 
 -11   2   4       22.55       27.40      1.44 o 
 -10   2   4       11.51       13.11      0.80 o 
  -9   2   4       40.05       40.42      1.03 o 
  -8   2   4      364.12      412.51      4.71 o 
  -7   2   4        3.02        1.18      0.27 o 
  -6   2   4      978.00     1022.11      9.60 o 
  -5   2   4        7.57        6.47      0.39 o 
  -4   2   4      442.22      459.62      5.59 o 
  -3   2   4      415.18      428.20      5.13 o 
  -2   2   4      685.26      754.71     11.17 o 
  -1   2   4      491.61      282.78      7.66 o 
   0   2   4       89.23       94.31      2.31 o 
   1   2   4        4.45        1.29      0.36 o 
   2   2   4        1.09        1.72      0.33 o 
   3   2   4      119.48      144.42      1.95 o 
   4   2   4     1505.10     1501.93     13.90 o 
   5   2   4       32.70       29.33      1.14 o 
   6   2   4       39.40       37.33      1.41 o 
   7   2   4      514.78      497.07      5.80 o 
   8   2   4        1.11        0.58      0.61 o 
   9   2   4       57.06       57.53      3.48 o 
  10   2   4       17.60       17.28      2.79 o 
  11   2   4       11.21        8.84      1.47 o 
  12   2   4       39.36       36.41      2.58 o 
 -15   3   4        0.20       -0.97      0.97 o 
 -14   3   4       30.72       33.37      3.23 o 
 -13   3   4      144.49      141.41      3.28 o 
 -12   3   4        3.25        4.55      0.78 o 
 -11   3   4        1.54        0.70      0.47 o 
 -10   3   4       38.71       42.17      1.26 o 
  -9   3   4      204.15      192.50      2.71 o 
  -8   3   4      636.56      596.05      6.15 o 
  -7   3   4       36.96       32.18      1.04 o 
  -6   3   4       14.10       10.22      0.43 o 
  -5   3   4      937.77      975.27      9.30 o 
  -4   3   4     1347.93     1485.24     17.28 o 
  -3   3   4       62.87       74.57      1.40 o 
  -2   3   4     1162.68     1233.58     12.62 o 
  -1   3   4      851.83      864.67      9.82 o 
   0   3   4       38.00       41.17      1.05 o 
   1   3   4     1172.31     1283.96     18.74 o 
   2   3   4      537.95      663.52      6.99 o 
   3   3   4     1010.40     1069.17     10.14 o 
   4   3   4       55.23       26.51      1.72 o 
   5   3   4      317.64      306.98      3.77 o 
   6   3   4      123.04      135.39      2.13 o 
   7   3   4        1.11        5.34      0.58 o 
   8   3   4        6.12        8.35      1.02 o 
   9   3   4       27.43       26.30      2.72 o 
  10   3   4       33.63       34.11      2.37 o 
  11   3   4       59.25       57.44      2.81 o 
  12   3   4       57.77       53.61      4.39 o 
 -15   4   4       83.28       85.66      4.82 o 
 -14   4   4        3.64        3.39      1.09 o 
 -13   4   4        0.16        0.22      0.89 o 
 -12   4   4      118.83      115.80      2.88 o 
 -11   4   4       18.14       19.02      1.26 o 
 -10   4   4      167.64      163.27      2.83 o 
  -9   4   4        4.24        4.16      0.49 o 
  -8   4   4       85.88       86.20      1.55 o 
  -7   4   4       17.64       15.14      0.63 o 
  -6   4   4      564.68      529.76      5.41 o 
  -5   4   4        0.71        0.65      0.29 o 
  -4   4   4      960.20     1117.93      9.96 o 
  -3   4   4      264.27      314.13      3.23 o 
  -2   4   4      157.12      176.22      2.13 o 
  -1   4   4        0.09        1.39      0.23 o 
   0   4   4       30.81       32.69      0.75 o 
   1   4   4       94.38      115.58      1.68 o 
   2   4   4      893.39      936.16      8.99 o 
   3   4   4      239.12      236.67      2.79 o 
   4   4   4       14.93       10.94      0.58 o 
   5   4   4        7.13        3.26      0.38 o 
   6   4   4       38.89       53.25      1.28 o 
   7   4   4        1.17        1.84      0.48 o 
   8   4   4        3.92        5.10      0.91 o 
   9   4   4      254.46      251.03      6.21 o 
  10   4   4       44.15       43.12      2.43 o 
  11   4   4      406.56      406.60      9.22 o 
  12   4   4       26.72       24.41      2.19 o 
 -14   5   4        0.00       -0.94      0.94 o 
 -13   5   4       94.14      104.34      3.55 o 
 -12   5   4      216.88      222.81      5.15 o 
 -11   5   4        1.84        2.03      0.69 o 
 -10   5   4       73.77       80.71      2.24 o 
  -9   5   4       12.06       14.14      0.76 o 
  -8   5   4       13.59       14.73      0.69 o 
  -7   5   4      276.01      237.06      2.77 o 
  -6   5   4      215.70      170.75      3.04 o 
  -5   5   4      254.87      264.83      2.72 o 
  -4   5   4      155.33      145.87      1.79 o 
  -3   5   4       55.30       57.20      1.25 o 
  -2   5   4       13.21        9.39      0.43 o 
  -1   5   4      733.48      797.09      6.55 o 
   0   5   4       12.90       22.97      0.73 o 
   1   5   4      118.14      133.17      1.72 o 
   2   5   4       43.26       39.39      0.90 o 
   3   5   4      482.22      489.10      5.54 o 
   4   5   4        0.08       -0.10      0.31 o 
   5   5   4        0.23        1.52      0.45 o 
   6   5   4       18.10       27.78      1.09 o 
   7   5   4        5.20        5.30      1.15 o 
   8   5   4       86.67       80.57      3.01 o 
   9   5   4      161.26      165.97      8.44 o 
  10   5   4       94.78       98.56      6.86 o 
  11   5   4      139.42      139.87      4.61 o 
  12   5   4        4.16        3.62      1.38 o 
 -14   6   4       18.31       18.12      2.64 o 
 -13   6   4      107.54      107.11      3.62 o 
 -12   6   4      101.03      108.25      4.96 o 
 -11   6   4      163.19      173.68      3.76 o 
 -10   6   4       18.16       18.93      1.93 o 
  -9   6   4        0.74       -0.21      0.51 o 
  -8   6   4        0.01        0.69      0.46 o 
  -7   6   4      196.45      208.91      4.25 o 
  -6   6   4     3773.20     3948.44     33.66 o 
  -5   6   4      250.14      300.74      3.82 o 
  -4   6   4      841.05      803.18      7.20 o 
  -3   6   4        0.27        0.43      0.28 o 
  -2   6   4       17.64       14.17      0.57 o 
  -1   6   4       62.52       68.49      1.13 o 
   0   6   4      361.06      377.03      4.18 o 
   1   6   4      137.64      143.60      2.04 o 
   2   6   4       49.26       51.27      1.12 o 
   3   6   4        0.44        0.29      0.34 o 
   4   6   4      221.44      181.75      4.91 o 
   5   6   4      213.72      213.11      3.57 o 
   6   6   4       30.46       35.51      1.32 o 
   7   6   4        1.93        2.45      0.78 o 
   8   6   4       80.31       82.15      3.13 o 
   9   6   4      284.01      300.14      7.28 o 
  10   6   4       54.71       54.17      2.82 o 
  11   6   4       91.62       91.02      3.68 o 
 -13   7   4       61.58       62.85      2.76 o 
 -12   7   4       12.15       11.61      2.23 o 
 -11   7   4      221.26      225.05      4.61 o 
 -10   7   4       58.82       63.32      2.61 o 
  -9   7   4       54.38       52.18      3.24 o 
  -8   7   4       20.45       21.96      1.21 o 
  -7   7   4        6.53        7.07      0.72 o 
  -6   7   4       18.20       23.68      1.05 o 
  -5   7   4      774.71      726.15      7.60 o 
  -4   7   4       20.57       13.67      0.92 o 
  -3   7   4       11.91       12.04      0.62 o 
  -2   7   4      609.66      654.59      6.41 o 
  -1   7   4       16.39       18.43      0.73 o 
   0   7   4       55.47       60.19      1.19 o 
   1   7   4      590.99      625.71      6.59 o 
   2   7   4       35.92       36.26      1.34 o 
   3   7   4      333.40      328.18      4.28 o 
   4   7   4      329.65      307.48      4.82 o 
   5   7   4       11.44       10.94      0.97 o 
   6   7   4       48.50       45.18      1.54 o 
   7   7   4       57.15       60.50      3.42 o 
   8   7   4        1.57        3.07      1.14 o 
   9   7   4      179.18      189.68      5.44 o 
  10   7   4       63.43       62.68      3.03 o 
  11   7   4        1.39        2.05      1.29 o 
 -13   8   4        0.01       -0.48      1.49 o 
 -12   8   4        5.34        3.36      1.14 o 
 -11   8   4       58.78       60.24      2.11 o 
 -10   8   4      132.76      136.96      3.26 o 
  -9   8   4      179.25      171.57      3.85 o 
  -8   8   4      303.23      303.31      5.75 o 
  -7   8   4      657.62      686.49     12.40 o 
  -6   8   4       20.79       19.84      1.11 o 
  -5   8   4       21.46       20.90      0.98 o 
  -4   8   4       43.70       43.98      1.25 o 
  -3   8   4        4.80        6.25      0.86 o 
  -2   8   4      378.33      396.60      4.75 o 
  -1   8   4       38.78       40.60      1.11 o 
   0   8   4       47.20       44.31      1.34 o 
   1   8   4       81.60       86.92      1.76 o 
   2   8   4      143.09      131.83      2.46 o 
   3   8   4       32.86       31.11      1.19 o 
   4   8   4      121.10      108.04      2.04 o 
   5   8   4      330.64      324.60      4.37 o 
   6   8   4       45.71       47.79      2.35 o 
   7   8   4      160.26      172.40      4.93 o 
   8   8   4      164.51      169.68      4.99 o 
   9   8   4       68.98       63.90      4.87 o 
  10   8   4        0.03       -0.18      1.18 o 
 -12   9   4       13.01       15.97      2.66 o 
 -11   9   4       49.10       49.95      2.46 o 
 -10   9   4        0.14       -0.69      0.69 o 
  -9   9   4       19.90       26.03      1.54 o 
  -8   9   4       31.57       30.29      1.58 o 
  -7   9   4        1.10        1.69      0.69 o 
  -6   9   4      160.26      160.29      3.79 o 
  -5   9   4        4.59        4.59      0.88 o 
  -4   9   4       15.72       15.14      1.62 o 
  -3   9   4      769.44      763.61      8.69 o 
  -2   9   4        7.97        8.89      0.73 o 
  -1   9   4        7.68        7.44      0.69 o 
   0   9   4        2.37        1.93      0.51 o 
   1   9   4        6.65        5.77      0.64 o 
   2   9   4        6.97        6.70      0.72 o 
   3   9   4        0.16        0.79      0.53 o 
   4   9   4       45.18       43.96      1.92 o 
   5   9   4       20.43       19.86      1.69 o 
   6   9   4        1.01        1.06      0.99 o 
   7   9   4       37.23       43.54      2.47 o 
   8   9   4       63.27       63.97      3.01 o 
   9   9   4       54.69       59.25      5.12 o 
 -11  10   4        3.42        1.97      1.77 o 
 -10  10   4       31.40       30.35      2.12 o 
  -9  10   4       36.82       37.24      1.76 o 
  -8  10   4        8.78       12.55      1.17 o 
  -7  10   4        0.49        1.55      0.81 o 
  -6  10   4        3.45        4.94      0.86 o 
  -5  10   4        1.56        0.34      0.61 o 
  -4  10   4       89.55       89.87      2.29 o 
  -3  10   4       78.52       74.54      2.06 o 
  -2  10   4        7.99        7.82      0.80 o 
  -1  10   4      288.03      287.00      4.10 o 
   0  10   4        0.96        0.22      0.52 o 
   1  10   4        0.59        0.48      0.55 o 
   2  10   4        0.00       -0.09      0.55 o 
   3  10   4        1.50        1.39      0.57 o 
   4  10   4       22.12       21.02      1.43 o 
   5  10   4       63.07       58.90      2.76 o 
   6  10   4      159.80      159.02      8.61 o 
   7  10   4        4.12        3.31      1.74 o 
   8  10   4       16.37       13.21      1.72 o 
 -10  11   4        6.47        4.44      2.00 o 
  -9  11   4       18.83       22.59      2.99 o 
  -8  11   4       76.73       73.40      3.00 o 
  -7  11   4       19.62       17.77      1.51 o 
  -6  11   4       39.61       41.28      2.44 o 
  -5  11   4      274.44      275.65      5.28 o 
  -4  11   4        5.36        4.97      0.90 o 
  -3  11   4        1.59        1.65      0.73 o 
  -2  11   4      115.40      113.12      3.69 o 
  -1  11   4       44.62       44.50      1.67 o 
   0  11   4        2.62        2.10      0.73 o 
   1  11   4       22.86       24.72      1.39 o 
   2  11   4        1.79        0.83      0.73 o 
   3  11   4        0.02       -0.10      0.74 o 
   4  11   4       28.93       31.56      2.33 o 
   5  11   4        0.66       -0.13      1.04 o 
   6  11   4       44.36       44.82      2.64 o 
   7  11   4        2.67        4.12      1.35 o 
  -8  12   4        0.16       -0.98      1.50 o 
  -7  12   4        2.76        2.85      1.79 o 
  -6  12   4        3.82        2.60      1.48 o 
  -5  12   4       85.27       82.44      2.50 o 
  -4  12   4        3.50        3.20      0.90 o 
  -3  12   4       27.02       30.88      1.74 o 
  -2  12   4        6.69        6.14      0.97 o 
  -1  12   4        0.56        0.49      0.76 o 
   0  12   4       74.65       74.32      3.10 o 
   1  12   4      215.26      206.15      9.01 o 
   2  12   4        0.02       -0.55      0.80 o 
   3  12   4        6.36        3.72      1.24 o 
   4  12   4       41.85       34.70      2.42 o 
   5  12   4        0.30        1.01      1.23 o 
  -6  13   4       63.33       62.75      4.44 o 
  -5  13   4        7.30        6.68      2.14 o 
  -4  13   4        4.89        2.38      1.75 o 
  -3  13   4        8.90        9.81      1.49 o 
  -2  13   4       19.96       20.35      5.87 o 
  -1  13   4        0.02       -0.34      1.65 o 
   0  13   4        3.45        3.12      0.96 o 
   1  13   4        0.61        1.06      0.91 o 
   2  13   4       14.00       16.01      2.28 o 
   3  13   4       31.33       29.72      3.52 o 
 -15   1   5        1.76        0.69      1.03 o 
 -14   1   5        4.91        6.14      1.22 o 
 -13   1   5       13.48       10.80      1.36 o 
 -12   1   5        5.01        3.96      0.93 o 
 -11   1   5       53.44       46.82      1.54 o 
 -10   1   5      148.62      137.94      2.43 o 
  -9   1   5       47.78       45.75      1.02 o 
  -8   1   5      172.69      178.64      2.31 o 
  -7   1   5      583.85      619.91      6.69 o 
  -6   1   5      578.73      579.23      7.49 o 
  -5   1   5       35.86       27.39      1.20 o 
  -4   1   5      245.36      276.20      7.57 o 
  -3   1   5      568.09      560.00     32.60 o 
  -2   1   5     1969.10     1995.01     24.35 o 
  -1   1   5      618.82      639.69     12.44 o 
   1   1   5      646.24      670.16      8.59 o 
   2   1   5      402.67      463.92      6.23 o 
   3   1   5        3.08        1.50      0.31 o 
   4   1   5      110.50       94.28      1.45 o 
   5   1   5        1.33        0.93      0.35 o 
   6   1   5      314.09      309.87      5.33 o 
   7   1   5       70.91       71.35      1.69 o 
   8   1   5       32.55       32.27      1.38 o 
   9   1   5      561.14      547.80     11.17 o 
  10   1   5       30.07       24.56      2.00 o 
  11   1   5        2.46        4.12      1.52 o 
  12   1   5        7.78        9.33      2.15 o 
 -15   2   5       11.03       14.25      1.67 o 
 -14   2   5       96.49      101.08      3.52 o 
 -13   2   5       21.43       21.48      1.77 o 
 -12   2   5       80.98       78.60      2.17 o 
 -11   2   5        0.78        0.46      0.56 o 
 -10   2   5      150.41      157.22      2.31 o 
  -9   2   5      272.95      249.27      3.15 o 
  -8   2   5      507.81      483.40      5.31 o 
  -7   2   5       39.91       54.27      1.02 o 
  -6   2   5      318.41      363.48      4.39 o 
  -5   2   5      482.90      574.21      7.71 o 
  -4   2   5       17.74       28.46      0.78 o 
  -2   2   5        9.73        5.58      0.74 o 
  -1   2   5        1.89        3.37      0.57 o 
   0   2   5      106.37      123.26      2.60 o 
   1   2   5      253.84      283.27      5.33 o 
   2   2   5       29.01       27.18      1.01 o 
   3   2   5      284.96      338.01      4.84 o 
   4   2   5      592.94      651.27      7.03 o 
   5   2   5      109.54      111.57      2.08 o 
   6   2   5       51.00       47.97      3.25 o 
   7   2   5      340.43      354.41      5.10 o 
   8   2   5       26.39       28.06      1.53 o 
   9   2   5       81.59       71.96      2.94 o 
  10   2   5      340.55      332.87      7.82 o 
  11   2   5       20.17       21.11      2.17 o 
  12   2   5       82.77       88.65      3.66 o 
 -15   3   5       29.55       28.24      2.15 o 
 -14   3   5       19.23       19.68      1.81 o 
 -13   3   5        7.03       10.70      1.37 o 
 -12   3   5       33.43       33.71      1.44 o 
 -11   3   5       18.13       15.87      1.09 o 
 -10   3   5       10.71        9.88      0.75 o 
  -9   3   5      281.99      259.41      3.12 o 
  -8   3   5       84.15       62.63      2.70 o 
  -7   3   5       28.34       34.25      0.91 o 
  -6   3   5       18.84       16.12      0.62 o 
  -5   3   5      209.60      249.17      2.83 o 
  -4   3   5     1130.57     1212.43     25.00 o 
  -3   3   5      846.79      955.94     10.92 o 
  -2   3   5      956.88     1053.98     17.33 o 
  -1   3   5        0.20        1.22      0.35 o 
   0   3   5        0.06       -0.22      0.26 o 
   1   3   5      218.73      259.14      4.65 o 
   2   3   5       26.34       21.97      0.76 o 
   3   3   5       90.42       95.98      1.42 o 
   4   3   5     2287.51     2279.01     22.55 o 
   5   3   5      444.12      420.25      5.02 o 
   6   3   5       22.55       28.30      1.25 o 
   7   3   5       42.33       37.15      1.44 o 
   8   3   5      128.00      135.72      3.14 o 
   9   3   5        0.02       -0.49      0.91 o 
  10   3   5        7.25        5.05      2.67 o 
  11   3   5      241.75      232.98      6.26 o 
  12   3   5       25.50       27.59      2.97 o 
 -15   4   5      164.07      178.75      5.06 o 
 -14   4   5       13.29       17.86      2.91 o 
 -13   4   5       36.88       44.87      2.33 o 
 -12   4   5       29.43       31.66      2.63 o 
 -11   4   5       54.60       53.00      1.76 o 
 -10   4   5       54.76       63.26      2.57 o 
  -9   4   5        7.93        9.73      0.69 o 
  -8   4   5     1314.28     1307.35     14.84 o 
  -7   4   5      217.58      267.57      3.46 o 
  -6   4   5     2028.65     2018.19     20.21 o 
  -5   4   5       55.14       58.20      1.07 o 
  -4   4   5      351.26      447.02      4.68 o 
  -3   4   5      224.99      301.66      3.10 o 
  -2   4   5       19.87       26.95      0.85 o 
  -1   4   5      186.50      201.28      2.60 o 
   0   4   5      710.52      735.24      7.16 o 
   1   4   5       74.00       94.10      1.69 o 
   2   4   5      551.74      516.71      5.25 o 
   3   4   5       88.02      110.99      1.68 o 
   4   4   5       13.25       17.87      0.68 o 
   5   4   5      157.23      140.20      2.29 o 
   6   4   5      154.49      155.98      2.86 o 
   7   4   5       23.61       24.17      1.40 o 
   8   4   5     1231.63     1210.06     30.05 o 
   9   4   5      233.40      220.74      5.81 o 
  10   4   5        2.03        2.11      1.14 o 
  11   4   5       10.31       13.18      1.73 o 
 -14   5   5       36.80       36.90      2.32 o 
 -13   5   5       18.69       20.91      2.74 o 
 -12   5   5       11.92       12.09      1.43 o 
 -11   5   5       58.07       58.62      2.80 o 
 -10   5   5       19.50       17.70      1.43 o 
  -9   5   5       21.76       21.17      1.08 o 
  -8   5   5       54.96       68.14      1.49 o 
  -7   5   5      277.45      249.77      3.17 o 
  -6   5   5     2031.11     2018.06     18.87 o 
  -5   5   5        1.54        2.27      0.33 o 
  -4   5   5      292.55      280.70      2.89 o 
  -3   5   5       71.02       61.15      0.98 o 
  -2   5   5        0.60        3.45      0.33 o 
  -1   5   5     1831.61     1929.02     16.87 o 
   0   5   5      909.82     1010.83      9.09 o 
   1   5   5      495.15      492.50      5.09 o 
   2   5   5      143.52      117.22      1.79 o 
   3   5   5      332.34      312.59      3.82 o 
   4   5   5        0.48        1.67      0.37 o 
   5   5   5      405.61      362.15      4.63 o 
   6   5   5        0.00        0.14      0.52 o 
   7   5   5        5.05        5.75      0.98 o 
   8   5   5        0.04       -0.75      0.92 o 
   9   5   5      121.39      113.84      3.91 o 
  10   5   5       76.41       77.46      3.34 o 
  11   5   5        9.23        9.28      2.49 o 
 -14   6   5        0.76        0.34      2.26 o 
 -13   6   5        1.17        1.66      1.02 o 
 -12   6   5        1.11        2.68      1.03 o 
 -11   6   5       12.54       13.36      1.11 o 
 -10   6   5       83.81       89.26      2.38 o 
  -9   6   5       21.79       20.71      1.05 o 
  -8   6   5      126.37      118.52      2.29 o 
  -7   6   5       17.80       18.39      0.84 o 
  -6   6   5      121.26      157.65      2.18 o 
  -5   6   5      642.13      732.92      7.05 o 
  -4   6   5      261.42      273.23      3.08 o 
  -3   6   5        1.40        1.48      0.39 o 
  -2   6   5       10.84        9.59      0.60 o 
  -1   6   5      500.31      500.83      4.96 o 
   0   6   5      337.68      347.73      3.89 o 
   1   6   5        0.95        0.98      0.30 o 
   2   6   5      244.65      237.96      2.96 o 
   3   6   5       46.63       52.53      1.21 o 
   4   6   5      295.88      284.34      3.74 o 
   5   6   5       92.59       98.96      1.99 o 
   6   6   5      123.93      122.59      3.23 o 
   7   6   5       77.37       69.55      3.45 o 
   8   6   5        0.23       -0.11      0.92 o 
   9   6   5      378.37      396.41      9.04 o 
  10   6   5      219.75      219.40     11.78 o 
  11   6   5        2.61        1.51      1.98 o 
 -13   7   5       10.22       11.08      1.52 o 
 -12   7   5       12.52       13.42      1.57 o 
 -11   7   5        2.48        1.43      0.96 o 
 -10   7   5       17.23       17.82      1.24 o 
  -9   7   5       10.34       11.10      0.93 o 
  -8   7   5        5.74        5.23      0.73 o 
  -7   7   5      196.71      192.70      3.16 o 
  -6   7   5       78.28       85.61      1.69 o 
  -5   7   5     1232.46     1197.70     11.09 o 
  -4   7   5       92.60       96.02      1.58 o 
  -3   7   5       54.52       46.16      1.25 o 
  -2   7   5      238.62      271.39      3.13 o 
  -1   7   5       15.14       15.57      0.77 o 
   0   7   5      106.00      101.16      1.60 o 
   1   7   5      390.90      402.84      4.57 o 
   2   7   5       56.48       61.08      1.30 o 
   3   7   5       94.83       81.28      1.56 o 
   4   7   5       49.33       39.38      1.27 o 
   5   7   5       17.53       14.15      1.07 o 
   6   7   5        0.75        0.65      0.78 o 
   7   7   5       13.08       16.20      1.67 o 
   8   7   5      116.79      113.37      6.62 o 
   9   7   5      136.64      142.46      4.64 o 
  10   7   5        1.09        1.76      1.23 o 
 -13   8   5      113.35      124.22      4.06 o 
 -12   8   5       25.08       25.86      2.06 o 
 -11   8   5       15.27       14.82      1.60 o 
 -10   8   5      127.43      142.04      3.32 o 
  -9   8   5       70.97       74.32      2.34 o 
  -8   8   5      235.43      236.81      4.32 o 
  -7   8   5      642.79      648.86      8.24 o 
  -6   8   5      157.76      157.81      2.61 o 
  -5   8   5        6.37        5.58      0.59 o 
  -4   8   5       13.32       17.26      0.84 o 
  -3   8   5      196.42      196.00      2.74 o 
  -2   8   5       35.34       37.34      1.04 o 
  -1   8   5       12.10       12.61      0.68 o 
   0   8   5        8.85       12.02      0.67 o 
   1   8   5       48.05       54.03      1.35 o 
   2   8   5      121.48      113.35      2.45 o 
   3   8   5       31.20       33.89      1.46 o 
   4   8   5       38.71       44.06      2.80 o 
   5   8   5        0.47        0.58      0.61 o 
   6   8   5        0.45        1.47      1.05 o 
   7   8   5      206.97      210.88      8.32 o 
   8   8   5      164.26      164.53      5.03 o 
   9   8   5       22.85       17.68      2.91 o 
 -12   9   5        6.48        7.34      1.41 o 
 -11   9   5        0.11        0.09      0.96 o 
 -10   9   5       21.59       23.78      1.94 o 
  -9   9   5        1.68        3.46      0.90 o 
  -8   9   5       75.44       75.34      2.11 o 
  -7   9   5      180.69      183.88      3.52 o 
  -6   9   5       10.57        8.51      0.81 o 
  -5   9   5        0.02        0.79      0.51 o 
  -4   9   5        4.83        5.74      0.64 o 
  -3   9   5      217.55      218.11      3.25 o 
  -2   9   5        1.17        1.63      0.50 o 
  -1   9   5      153.26      159.87      2.64 o 
   0   9   5        1.12        1.07      0.48 o 
   1   9   5       57.82       63.08      1.56 o 
   2   9   5      258.59      240.83      4.51 o 
   3   9   5       13.24       14.02      1.23 o 
   4   9   5        1.90        1.67      0.67 o 
   5   9   5        0.35        0.08      0.84 o 
   6   9   5        0.38        0.02      1.13 o 
   7   9   5      100.95      108.06      3.93 o 
   8   9   5       87.74       85.69      3.55 o 
   9   9   5       74.12       81.49      3.53 o 
 -11  10   5       32.96       32.55      4.71 o 
 -10  10   5       37.35       32.49      2.26 o 
  -9  10   5      386.79      377.52      8.47 o 
  -8  10   5       65.01       67.72      2.83 o 
  -7  10   5       56.60       54.35      1.94 o 
  -6  10   5       42.17       41.85      1.60 o 
  -5  10   5       24.72       22.84      1.28 o 
  -4  10   5        1.67        1.91      0.56 o 
  -3  10   5        5.74        6.38      0.72 o 
  -2  10   5        0.42        0.38      0.52 o 
  -1  10   5      491.07      486.00      6.11 o 
   0  10   5       45.35       44.61      1.44 o 
   1  10   5       95.13       95.37      2.75 o 
   2  10   5       54.02       51.76      2.38 o 
   3  10   5       85.67       85.15      2.86 o 
   4  10   5       11.22       12.94      1.18 o 
   5  10   5       11.67        9.51      1.37 o 
   6  10   5       58.51       67.76      3.12 o 
   7  10   5        2.10        1.46      1.24 o 
   8  10   5        0.67        0.99      1.24 o 
 -10  11   5        0.95        0.78      1.67 o 
  -9  11   5       22.05       24.15      2.02 o 
  -8  11   5        7.18        8.40      1.40 o 
  -7  11   5       21.96       22.23      1.92 o 
  -6  11   5        3.39        1.38      1.00 o 
  -5  11   5       36.04       38.22      2.18 o 
  -4  11   5        9.27        8.33      0.95 o 
  -3  11   5        1.44        2.33      1.11 o 
  -2  11   5       10.79        9.84      1.03 o 
  -1  11   5       27.70       25.99      1.79 o 
   0  11   5       25.40       25.06      1.84 o 
   1  11   5      324.97      329.76      7.55 o 
   2  11   5        7.93        6.03      1.08 o 
   3  11   5        1.24        0.71      0.72 o 
   4  11   5       12.75       10.43      1.58 o 
   5  11   5       66.76       72.92      3.23 o 
   6  11   5       31.71       36.88      2.61 o 
  -8  12   5        0.76        1.10      1.60 o 
  -7  12   5        0.15       -0.34      0.98 o 
  -6  12   5        0.19        0.76      1.06 o 
  -5  12   5        3.01        3.75      1.20 o 
  -4  12   5       25.59       22.84      1.99 o 
  -3  12   5       24.65       22.73      4.29 o 
  -2  12   5        1.81        1.90      1.10 o 
  -1  12   5       23.38       24.05      3.56 o 
   0  12   5       15.18       18.28      1.85 o 
   1  12   5      250.66      233.28      6.18 o 
   2  12   5        0.27        0.14      0.83 o 
   3  12   5        6.88        3.22      3.24 o 
   4  12   5       57.00       54.20      2.85 o 
   5  12   5       27.75       29.30      2.36 o 
  -6  13   5       93.81      100.49      5.57 o 
  -5  13   5       34.67       35.80      2.45 o 
  -4  13   5        2.52        3.13      1.19 o 
  -3  13   5       27.50       28.19      2.20 o 
  -2  13   5        2.77        2.11      1.19 o 
  -1  13   5        5.37        5.69      1.39 o 
   0  13   5        0.67        0.15      1.06 o 
   1  13   5        0.11       -0.43      0.87 o 
   2  13   5        9.88        6.54      1.47 o 
 -16   0   6       67.91       73.15      4.44 o 
 -15   0   6       22.45       20.78      2.72 o 
 -14   0   6        0.01        0.31      1.19 o 
 -13   0   6        0.42       -0.58      0.97 o 
 -12   0   6      316.85      314.08      9.95 o 
 -11   0   6      530.78      531.89     13.18 o 
 -10   0   6     1205.91     1223.84     22.29 o 
  -9   0   6        0.03       -0.32      0.51 o 
  -8   0   6      151.26      170.60      4.15 o 
  -7   0   6      724.23      733.07     13.29 o 
  -6   0   6      298.82      277.25      8.17 o 
  -5   0   6      241.41      285.34      7.95 o 
  -4   0   6       56.56       30.14      1.36 o 
  -3   0   6      649.88      715.20     14.71 o 
  -2   0   6     1570.83     1639.02     40.89 o 
  -1   0   6     1587.50     1674.02     40.46 o 
   0   0   6      112.34      116.69     11.11 o 
   1   0   6     1757.23     2100.94     36.52 o 
   2   0   6     5766.90     6294.82     91.75 o 
   3   0   6      446.13      412.09      8.29 o 
   4   0   6       14.82        9.50      1.71 o 
   5   0   6     3454.12     3416.54     47.92 o 
   6   0   6      331.93      329.31      6.11 o 
   7   0   6      909.44      879.64     14.02 o 
   8   0   6      128.26      143.54      3.88 o 
   9   0   6      198.99      186.59      5.71 o 
  10   0   6       92.20       89.48      4.89 o 
  11   0   6       25.58       23.60      3.01 o 
  12   0   6        0.78        0.32      1.63 o 
 -16   1   6       11.86       12.56      1.70 o 
 -15   1   6       49.30       50.01      2.58 o 
 -14   1   6        4.31        2.88      1.05 o 
 -13   1   6      112.63      111.49      3.61 o 
 -12   1   6       19.76       14.39      1.44 o 
 -11   1   6      370.89      360.88      5.80 o 
 -10   1   6      131.43      121.80      3.80 o 
  -9   1   6      168.69      175.92      2.63 o 
  -8   1   6       33.98       40.97      1.41 o 
  -7   1   6      262.14      276.54      4.05 o 
  -6   1   6      117.28      121.57      3.13 o 
  -5   1   6      139.92      184.83      3.97 o 
  -4   1   6     4219.56     4590.24     63.85 o 
  -2   1   6     1665.74     1877.31     22.95 o 
  -1   1   6      220.21      262.92      4.93 o 
   0   1   6      469.52      568.95     12.39 o 
   1   1   6      917.27     1011.48     13.06 o 
   2   1   6     1841.72     1968.68     24.15 o 
   3   1   6       42.31       42.17      1.05 o 
   4   1   6        0.05        0.50      0.28 o 
   5   1   6      138.66      133.24      2.18 o 
   6   1   6       10.75       11.91      0.79 o 
   7   1   6      339.35      328.39      4.51 o 
   8   1   6      176.02      174.27      3.29 o 
   9   1   6       47.11       51.11      6.91 o 
  10   1   6        0.01       -0.45      0.94 o 
  11   1   6       26.97       21.87      2.07 o 
  12   1   6       19.45       25.06      2.30 o 
 -16   2   6       14.22       11.29      1.62 o 
 -15   2   6        2.35        1.53      1.10 o 
 -14   2   6       43.06       46.12      2.44 o 
 -13   2   6        3.07        3.41      1.19 o 
 -12   2   6        1.37        3.25      1.29 o 
 -11   2   6        1.52        0.13      0.60 o 
 -10   2   6      507.65      495.05      6.28 o 
  -9   2   6       15.87       22.80      1.29 o 
  -8   2   6     1206.22     1227.61     13.64 o 
  -7   2   6       38.27       39.34      1.13 o 
  -6   2   6      114.07      114.24      2.64 o 
  -5   2   6       75.34       97.20      1.89 o 
  -4   2   6      232.99      270.80      5.12 o 
  -3   2   6      201.97      222.47      3.63 o 
  -2   2   6      423.83      437.42      5.82 o 
  -1   2   6        9.40       14.73      0.46 o 
   0   2   6      231.27      260.38      4.56 o 
   1   2   6     1615.94     1791.14     72.83 o 
   2   2   6       34.87       37.15      1.26 o 
   3   2   6      139.11      128.02      2.70 o 
   4   2   6       39.72       57.33      1.42 o 
   5   2   6      706.27      707.55      8.59 o 
   6   2   6      886.93      889.51     10.70 o 
   7   2   6      901.67      897.55     11.00 o 
   8   2   6       15.98       14.52      1.12 o 
   9   2   6      131.57      127.93      4.09 o 
  10   2   6        9.29        9.36      2.85 o 
  11   2   6       81.34       75.51      3.32 o 
 -15   3   6        0.14        1.04      1.10 o 
 -14   3   6       42.55       39.59      2.60 o 
 -13   3   6       50.01       49.88      2.42 o 
 -12   3   6       45.47       48.33      2.27 o 
 -11   3   6        2.89        3.78      0.80 o 
 -10   3   6        0.14        0.54      0.40 o 
  -9   3   6      122.33      105.72      1.85 o 
  -8   3   6     2323.12     2206.01     22.05 o 
  -7   3   6       57.88       60.58      1.61 o 
  -6   3   6      120.89      109.74      1.73 o 
  -5   3   6       41.34       32.61      1.52 o 
  -4   3   6      648.61      674.25      8.97 o 
  -3   3   6     1620.53     1767.89     23.08 o 
  -2   3   6     4585.47     4958.47     59.91 o 
  -1   3   6      292.66      309.85      3.92 o 
   0   3   6       45.69       57.17      1.57 o 
   1   3   6       60.61       71.65      1.82 o 
   2   3   6       51.99       60.51      2.72 o 
   3   3   6      922.09      946.23     10.82 o 
   4   3   6      200.21      173.26      2.77 o 
   5   3   6      192.53      174.19      2.62 o 
   6   3   6       38.75       38.48      1.65 o 
   7   3   6     1224.27     1199.03     14.25 o 
   8   3   6       61.01       64.47      2.15 o 
   9   3   6       12.51       15.12      1.65 o 
  10   3   6        4.25        3.75      1.23 o 
  11   3   6        0.08        3.02      1.26 o 
 -15   4   6        7.67        8.18      1.42 o 
 -14   4   6        7.71        9.03      1.42 o 
 -13   4   6        3.76        5.50      1.17 o 
 -12   4   6       68.79       65.18      2.67 o 
 -11   4   6        6.46        5.82      1.66 o 
 -10   4   6       64.53       63.66      1.59 o 
  -9   4   6      119.29      124.53      2.11 o 
  -8   4   6      450.20      449.00      5.31 o 
  -7   4   6       84.51       76.67      1.41 o 
  -6   4   6      735.79      698.34      7.40 o 
  -5   4   6       25.96       37.32      0.83 o 
  -4   4   6      387.61      396.81      4.33 o 
  -3   4   6      415.95      423.23      4.51 o 
  -2   4   6       58.20       74.42      1.51 o 
  -1   4   6       21.73       22.76      0.90 o 
   0   4   6      418.51      453.77      5.14 o 
   1   4   6        6.62        2.59      0.41 o 
   2   4   6       14.85       22.61      0.86 o 
   3   4   6     1143.26     1186.09     13.48 o 
   4   4   6      138.73      143.19      2.82 o 
   5   4   6      424.39      399.32      4.96 o 
   6   4   6       44.04       46.41      1.53 o 
   7   4   6        0.43        1.60      0.61 o 
   8   4   6        0.22        1.26      0.83 o 
   9   4   6       43.01       46.48      2.52 o 
  10   4   6       19.89       17.20      1.87 o 
  11   4   6       36.60       34.71      2.59 o 
 -15   5   6        6.11        5.45      1.77 o 
 -14   5   6       10.93       10.32      1.49 o 
 -13   5   6       25.15       25.93      2.03 o 
 -12   5   6       18.15       19.15      1.71 o 
 -11   5   6       12.94       14.78      1.68 o 
 -10   5   6       21.18       17.96      1.01 o 
  -9   5   6       44.06       45.13      1.48 o 
  -8   5   6      189.98      196.43      4.25 o 
  -7   5   6     1699.62     1595.71     15.19 o 
  -6   5   6       39.68       25.54      1.17 o 
  -5   5   6      208.57      195.89      2.32 o 
  -4   5   6      114.81      139.34      2.11 o 
  -3   5   6       30.95       41.20      0.81 o 
  -2   5   6        2.11        4.71      0.56 o 
  -1   5   6      251.13      294.39      3.73 o 
   0   5   6       50.36       51.42      1.27 o 
   1   5   6       91.91       83.99      1.65 o 
   2   5   6      643.05      659.16      7.98 o 
   3   5   6     1065.47     1025.40     11.95 o 
   4   5   6      156.72      170.77      4.32 o 
   5   5   6       17.53       24.09      1.07 o 
   6   5   6      219.09      223.20      3.79 o 
   7   5   6        3.39        4.46      0.97 o 
   8   5   6       67.79       70.67      2.99 o 
   9   5   6      130.18      130.01      4.32 o 
  10   5   6        7.27        6.93      1.43 o 
  11   5   6        6.67        7.14      1.57 o 
 -14   6   6       16.18       17.63      1.83 o 
 -13   6   6       31.74       34.80      2.36 o 
 -12   6   6      318.40      317.11      7.41 o 
 -11   6   6       93.07       87.91      3.15 o 
 -10   6   6        2.53        3.39      0.81 o 
  -9   6   6       53.95       56.33      1.51 o 
  -8   6   6       10.62        9.88      0.80 o 
  -7   6   6       35.18       32.85      1.00 o 
  -6   6   6      586.29      630.32      6.23 o 
  -5   6   6      708.24      737.48      7.06 o 
  -4   6   6       21.60       23.23      0.86 o 
  -3   6   6       45.51       40.34      0.86 o 
  -2   6   6       86.02       80.93      1.26 o 
  -1   6   6      168.81      192.11      2.29 o 
   0   6   6      185.79      202.79      2.52 o 
   1   6   6      185.75      199.93      2.54 o 
   2   6   6      178.40      187.04      3.16 o 
   3   6   6      365.42      341.76      4.85 o 
   4   6   6       27.31       22.82      1.17 o 
   5   6   6        0.05        1.04      0.58 o 
   6   6   6      289.26      286.64      5.73 o 
   7   6   6       34.90       39.21      2.16 o 
   8   6   6       20.05       23.53      2.04 o 
   9   6   6      121.48      116.74      4.14 o 
  10   6   6        0.92       -0.25      1.10 o 
 -14   7   6        0.98       -0.20      1.05 o 
 -13   7   6        0.29       -0.71      0.94 o 
 -12   7   6       19.57       19.05      1.78 o 
 -11   7   6       73.77       74.19      4.01 o 
 -10   7   6       47.20       47.52      2.53 o 
  -9   7   6        2.41        4.04      0.62 o 
  -8   7   6      279.14      287.74      4.25 o 
  -7   7   6      155.51      152.40      3.13 o 
  -6   7   6       53.55       56.48      1.27 o 
  -5   7   6     1273.70     1228.40     11.32 o 
  -4   7   6       64.76       61.86      1.22 o 
  -3   7   6       99.88      100.54      1.57 o 
  -2   7   6       27.15       27.31      0.86 o 
  -1   7   6       55.14       56.09      1.11 o 
   0   7   6       23.51       26.07      0.87 o 
   1   7   6      336.68      339.62      3.98 o 
   2   7   6       65.17       66.85      1.62 o 
   3   7   6       68.16       55.42      1.53 o 
   4   7   6        0.38        0.67      0.61 o 
   5   7   6        2.98        2.73      0.71 o 
   6   7   6        0.40        0.73      0.81 o 
   7   7   6        0.74       -0.32      0.93 o 
   8   7   6        6.81        8.86      5.06 o 
   9   7   6       46.50       41.55      2.69 o 
  10   7   6       46.01       48.26      4.06 o 
 -13   8   6       46.71       45.69      4.79 o 
 -12   8   6       12.96        9.69      1.45 o 
 -11   8   6        0.70       -0.85      0.88 o 
 -10   8   6       10.37       12.97      1.37 o 
  -9   8   6      182.27      186.88      4.39 o 
  -8   8   6      463.94      471.55      6.38 o 
  -7   8   6      432.58      451.88      6.07 o 
  -6   8   6       10.66        9.41      0.71 o 
  -5   8   6       55.05       50.69      1.27 o 
  -4   8   6       16.37       15.24      0.74 o 
  -3   8   6     1359.76     1345.50     12.37 o 
  -2   8   6       29.79       32.87      0.97 o 
  -1   8   6      402.88      417.17      4.53 o 
   0   8   6       10.37        8.54      0.58 o 
   1   8   6       10.62       12.03      0.86 o 
   2   8   6      511.70      472.93      6.60 o 
   3   8   6       18.61       21.11      1.34 o 
   4   8   6      268.67      269.51      6.25 o 
   5   8   6        2.88        1.31      0.67 o 
   6   8   6       11.16       12.59      1.60 o 
   7   8   6      279.26      285.92     12.28 o 
   8   8   6       47.66       47.06      2.70 o 
   9   8   6      104.28      106.39      4.09 o 
 -12   9   6        0.16        0.33      1.10 o 
 -11   9   6        7.76        4.87      1.24 o 
 -10   9   6       96.54       88.72      3.33 o 
  -9   9   6      364.35      373.66      7.25 o 
  -8   9   6       33.11       37.01      1.89 o 
  -7   9   6       44.85       47.04      2.94 o 
  -6   9   6       33.53       38.61      1.28 o 
  -5   9   6        5.24        6.35      0.68 o 
  -4   9   6      247.64      256.37      3.65 o 
  -3   9   6      136.84      130.80      2.29 o 
  -2   9   6       43.01       48.76      1.94 o 
  -1   9   6      137.99      145.40      3.29 o 
   0   9   6       11.25       10.16      0.91 o 
   1   9   6       85.84       79.15      2.10 o 
   2   9   6      135.56      124.03      3.00 o 
   3   9   6       11.57        9.57      1.07 o 
   4   9   6        3.91        2.81      1.04 o 
   5   9   6       20.75       21.32      1.46 o 
   6   9   6      166.65      164.67      4.42 o 
   7   9   6       85.48       91.31      5.61 o 
   8   9   6       13.41       14.91      4.71 o 
 -11  10   6       87.38       85.19      3.91 o 
 -10  10   6       43.61       45.71      2.51 o 
  -9  10   6      312.24      309.77      7.38 o 
  -8  10   6       21.11       19.81      3.01 o 
  -7  10   6       55.75       52.76      2.59 o 
  -6  10   6        8.40        8.26      1.01 o 
  -5  10   6        0.33       -0.34      0.60 o 
  -4  10   6       11.63       11.73      1.02 o 
  -3  10   6      132.28      129.23      3.16 o 
  -2  10   6       10.84       10.56      1.02 o 
  -1  10   6      562.85      561.23      7.77 o 
   0  10   6      296.71      297.82      4.89 o 
   1  10   6        0.71        0.89      0.68 o 
   2  10   6        2.48        1.87      0.73 o 
   3  10   6       62.64       63.42      2.53 o 
   4  10   6        1.74        1.83      0.80 o 
   5  10   6      360.91      374.35      7.62 o 
   6  10   6      351.03      344.67      8.35 o 
   7  10   6        3.06        2.47      2.32 o 
 -10  11   6      122.38      129.77      9.14 o 
  -9  11   6       19.05       13.53      1.67 o 
  -8  11   6      255.31      267.72      6.69 o 
  -7  11   6       95.74       97.94      3.56 o 
  -6  11   6       13.40       11.65      1.35 o 
  -5  11   6       43.97       44.01      2.12 o 
  -4  11   6        2.25        2.52      0.88 o 
  -3  11   6       23.93       26.14      2.61 o 
  -2  11   6        8.41        6.55      1.09 o 
  -1  11   6        6.15        5.87      1.02 o 
   0  11   6      102.33       95.82      2.77 o 
   1  11   6       11.93       12.41      1.29 o 
   2  11   6       12.59       10.62      1.26 o 
   3  11   6       13.96       13.50      1.19 o 
   4  11   6       50.47       45.70      2.47 o 
   5  11   6        1.03        0.42      1.22 o 
   6  11   6      181.16      194.71      8.64 o 
  -8  12   6        8.24        6.23      1.40 o 
  -7  12   6        9.11        9.71      1.54 o 
  -6  12   6       13.47       17.11      1.86 o 
  -5  12   6       60.26       61.35      3.87 o 
  -4  12   6       18.50       15.94      1.75 o 
  -3  12   6        0.65        0.00      0.91 o 
  -2  12   6       61.28       60.39      2.58 o 
  -1  12   6       32.89       32.93      2.11 o 
   0  12   6        0.00        0.08      0.93 o 
   1  12   6      310.55      317.86      6.78 o 
   2  12   6       19.48       19.96      1.80 o 
   3  12   6        5.84        5.99      1.72 o 
   4  12   6        5.09        8.09      1.61 o 
  -6  13   6       42.68       46.75      2.61 o 
  -5  13   6       80.16       81.68      3.39 o 
  -4  13   6       15.31       15.37      1.81 o 
  -3  13   6       51.38       51.25      2.74 o 
  -2  13   6        0.37        0.61      1.86 o 
  -1  13   6       62.85       53.67      2.84 o 
   0  13   6       39.16       44.00      4.08 o 
   1  13   6        0.62       -0.89      0.89 o 
   2  13   6       13.07       11.29      1.76 o 
 -16   1   7       19.75       19.43      2.33 o 
 -15   1   7       66.66       67.05      3.00 o 
 -14   1   7       37.48       41.40      2.27 o 
 -13   1   7       91.08       84.62      3.12 o 
 -12   1   7      233.46      224.42      5.55 o 
 -11   1   7       25.35       22.04      1.97 o 
 -10   1   7     1178.60     1129.65     14.63 o 
  -9   1   7      228.30      231.95      3.99 o 
  -8   1   7       18.98       29.48      1.08 o 
  -7   1   7       15.82       22.82      0.98 o 
  -6   1   7     3175.72     3390.84     62.06 o 
  -5   1   7      828.55      893.83     37.19 o 
  -4   1   7     4014.04     4470.28     53.57 o 
  -3   1   7      163.02      185.61      4.86 o 
  -2   1   7       77.23       92.39      2.62 o 
  -1   1   7      893.90     1050.63     14.88 o 
   0   1   7     2159.48     2588.97     31.11 o 
   1   1   7      474.17      458.62      5.49 o 
   2   1   7       18.49       44.68      1.09 o 
   3   1   7       41.74       27.98      1.79 o 
   4   1   7        5.74        5.20      0.59 o 
   5   1   7     1292.55     1252.40     13.71 o 
   6   1   7      571.55      591.80      7.01 o 
   7   1   7       73.19       70.86      1.91 o 
   8   1   7      137.47      132.75      3.45 o 
   9   1   7       27.01       22.44      1.94 o 
  10   1   7      132.27      119.66      4.17 o 
  11   1   7       44.74       39.69      5.89 o 
 -16   2   7       33.99       37.23      2.54 o 
 -15   2   7       23.31       26.36      2.15 o 
 -14   2   7        3.18        2.97      1.05 o 
 -13   2   7       86.97       84.73      3.13 o 
 -12   2   7       56.10       58.30      2.82 o 
 -11   2   7       70.84       65.42      1.96 o 
 -10   2   7      406.60      417.71      7.03 o 
  -9   2   7      618.69      592.62      8.19 o 
  -8   2   7     1147.00     1140.36     14.38 o 
  -7   2   7        7.69        5.36      0.50 o 
  -6   2   7        6.67        4.71      0.60 o 
  -5   2   7       85.86       99.37      3.33 o 
  -4   2   7        3.97        6.59      0.43 o 
  -3   2   7      152.76      166.22      2.61 o 
  -2   2   7     1004.63     1142.69     11.52 o 
  -1   2   7      336.27      401.44      4.74 o 
   0   2   7     2475.48     2623.19     90.61 o 
   1   2   7      102.53      158.65      3.12 o 
   2   2   7        8.67       10.65      0.79 o 
   3   2   7      278.88      265.93      4.10 o 
   4   2   7      646.82      667.67      9.11 o 
   5   2   7      102.44       92.15      1.96 o 
   6   2   7      160.29      149.36      2.78 o 
   7   2   7       82.06       79.70      2.05 o 
   8   2   7       22.65       24.07      1.36 o 
   9   2   7        0.04       -0.89      1.09 o 
  10   2   7       19.76       19.16      1.95 o 
  11   2   7       24.57       23.32      2.19 o 
 -16   3   7        0.00       -0.22      1.13 o 
 -15   3   7      108.20      107.89      3.86 o 
 -14   3   7       30.34       29.05      4.13 o 
 -13   3   7       47.26       49.51      2.43 o 
 -12   3   7        5.78        4.43      1.83 o 
 -11   3   7        2.11        2.43      0.64 o 
 -10   3   7      561.38      580.23      7.59 o 
  -9   3   7      956.11      894.60     10.74 o 
  -8   3   7      967.52      899.67     10.61 o 
  -7   3   7      100.71       91.85      1.75 o 
  -6   3   7        3.25        1.28      0.39 o 
  -5   3   7       12.18       21.05      0.82 o 
  -4   3   7      539.07      546.18     22.51 o 
  -3   3   7     1188.54     1362.33     16.89 o 
  -2   3   7        0.28        1.93      0.75 o 
  -1   3   7      160.08      189.02      2.66 o 
   0   3   7      266.79      299.28      5.27 o 
   1   3   7      126.08      116.12      2.53 o 
   2   3   7      283.22      280.22      4.23 o 
   3   3   7        8.82        9.78      0.75 o 
   4   3   7       22.42       21.18      1.14 o 
   5   3   7      220.82      208.55      3.03 o 
   6   3   7       73.94       70.27      2.41 o 
   7   3   7       75.07       78.78      2.06 o 
   8   3   7       29.34       30.41      1.71 o 
   9   3   7       83.63       94.24      3.57 o 
  10   3   7        0.06        0.47      1.07 o 
  11   3   7      108.75      106.54      8.35 o 
 -15   4   7       14.68       17.24      1.84 o 
 -14   4   7      148.49      146.19      4.53 o 
 -13   4   7       96.62       99.88      3.53 o 
 -12   4   7        5.39        6.83      2.24 o 
 -11   4   7      131.15      132.26      4.08 o 
 -10   4   7        2.32        1.79      0.57 o 
  -9   4   7      112.29      107.15      2.24 o 
  -8   4   7        0.40       -0.43      0.43 o 
  -7   4   7      120.02      112.76      2.62 o 
  -6   4   7       47.97       42.50      1.22 o 
  -5   4   7       91.71       85.81      1.55 o 
  -4   4   7       14.58        9.17      0.53 o 
  -3   4   7      884.12      949.24     10.73 o 
  -2   4   7       67.74       72.74      1.53 o 
  -1   4   7      157.21      140.48      3.18 o 
   0   4   7      369.95      396.64      5.14 o 
   1   4   7       50.65       59.46      1.47 o 
   2   4   7      163.15      159.76      3.27 o 
   3   4   7       79.97       66.36      1.77 o 
   4   4   7      177.70      181.45      3.59 o 
   5   4   7        4.99        4.50      0.57 o 
   6   4   7      143.73      137.98      2.76 o 
   7   4   7        0.24        0.56      0.60 o 
   8   4   7      323.07      318.86      7.00 o 
   9   4   7        0.97       -0.74      1.52 o 
  10   4   7        6.72        6.91      1.46 o 
  11   4   7        7.60        4.83      1.46 o 
 -15   5   7        8.92        6.70      1.43 o 
 -14   5   7       30.58       31.05      2.27 o 
 -13   5   7       34.37       36.54      3.55 o 
 -12   5   7        0.17       -0.65      0.83 o 
 -11   5   7       10.91       13.12      1.24 o 
 -10   5   7      251.55      265.39      6.54 o 
  -9   5   7       32.65       28.34      1.55 o 
  -8   5   7      246.78      249.11      3.87 o 
  -7   5   7     1857.34     1773.47     18.25 o 
  -6   5   7      309.62      291.22      4.15 o 
  -5   5   7      380.30      349.69      4.41 o 
  -4   5   7        6.10       10.11      0.62 o 
  -3   5   7       13.32       11.58      0.76 o 
  -2   5   7       17.84       21.66      1.11 o 
  -1   5   7       44.02       53.38      1.29 o 
   0   5   7      390.59      423.03      5.48 o 
   1   5   7      230.26      229.81      3.87 o 
   2   5   7      346.07      327.24      5.13 o 
   3   5   7      310.46      291.94      4.82 o 
   4   5   7        5.02        5.02      0.88 o 
   5   5   7      300.47      300.65      4.13 o 
   6   5   7        2.84        1.96      0.69 o 
   7   5   7        1.56        4.04      0.95 o 
   8   5   7       68.82       65.20      2.93 o 
   9   5   7       11.07       15.10      2.29 o 
  10   5   7       16.07       14.44      1.88 o 
 -14   6   7        0.78        1.21      1.09 o 
 -13   6   7        0.34       -0.89      0.89 o 
 -12   6   7       23.08       26.93      2.05 o 
 -11   6   7       29.10       28.89      2.01 o 
 -10   6   7        4.40        4.41      0.88 o 
  -9   6   7        0.92        0.79      0.55 o 
  -8   6   7       12.26       14.85      0.91 o 
  -7   6   7      106.81      103.61      2.02 o 
  -6   6   7      573.47      593.37      6.44 o 
  -5   6   7      896.75      832.71      8.53 o 
  -4   6   7      334.06      324.61      4.25 o 
  -3   6   7      113.29      112.04      2.00 o 
  -2   6   7       29.99       29.14      0.99 o 
  -1   6   7      177.17      185.41      2.96 o 
   0   6   7      169.78      170.53      2.89 o 
   1   6   7      192.47      188.19      3.17 o 
   2   6   7      277.35      299.09      4.97 o 
   3   6   7      236.41      218.56      4.06 o 
   4   6   7        8.94       10.33      0.88 o 
   5   6   7        0.68        0.70      0.57 o 
   6   6   7      218.17      226.36      4.43 o 
   7   6   7      231.83      230.44      5.88 o 
   8   6   7        4.75        4.07      1.27 o 
   9   6   7       15.42       17.10      3.34 o 
  10   6   7        4.84        7.33      1.55 o 
 -14   7   7        2.29        2.61      1.19 o 
 -13   7   7        2.29        1.76      1.09 o 
 -12   7   7       63.26       66.46      2.89 o 
 -11   7   7      246.85      247.49     10.15 o 
 -10   7   7       91.30       96.27      2.90 o 
  -9   7   7      114.32      119.58      4.91 o 
  -8   7   7       19.55       18.40      1.13 o 
  -7   7   7        0.05        0.16      0.43 o 
  -6   7   7       92.68      100.29      1.90 o 
  -5   7   7      158.31      145.73      3.05 o 
  -4   7   7       32.05       35.41      1.09 o 
  -3   7   7      665.32      662.26      7.73 o 
  -2   7   7      408.57      417.07      5.31 o 
  -1   7   7      167.11      160.49      2.68 o 
   0   7   7      101.82      100.16      2.25 o 
   1   7   7      698.84      681.10     10.29 o 
   2   7   7        5.06        4.88      0.64 o 
   3   7   7       21.43       17.69      1.02 o 
   4   7   7      246.19      266.99      4.36 o 
   5   7   7        3.69        4.11      0.81 o 
   6   7   7       34.06       33.45      2.40 o 
   7   7   7        2.63        1.88      1.07 o 
   8   7   7       18.33       16.54      1.94 o 
   9   7   7        3.73        3.30      1.37 o 
 -13   8   7        4.80        3.85      1.26 o 
 -12   8   7        1.00        1.14      1.04 o 
 -11   8   7       12.81        9.92      1.46 o 
 -10   8   7        8.62        9.95      1.24 o 
  -9   8   7       63.63       65.26      2.90 o 
  -8   8   7      204.45      198.64      3.97 o 
  -7   8   7      230.98      235.43      3.97 o 
  -6   8   7       10.21       11.10      1.07 o 
  -5   8   7        0.95        0.34      0.45 o 
  -4   8   7       82.19       78.28      1.68 o 
  -3   8   7      414.32      399.36      5.25 o 
  -2   8   7      460.43      458.52      5.37 o 
  -1   8   7       54.28       61.55      1.49 o 
   0   8   7        2.39        1.87      0.51 o 
   1   8   7       76.75       74.93      1.97 o 
   2   8   7       52.82       49.63      1.52 o 
   3   8   7      157.11      159.16      3.18 o 
   4   8   7       20.45       20.35      1.88 o 
   5   8   7       28.03       27.48      1.60 o 
   6   8   7        1.17        1.42      0.94 o 
   7   8   7      266.86      266.03      6.90 o 
   8   8   7       57.03       56.34      2.98 o 
 -12   9   7       52.91       54.06      5.70 o 
 -11   9   7        0.03       -0.91      0.91 o 
 -10   9   7       29.21       35.77      2.27 o 
  -9   9   7        4.97        7.72      1.16 o 
  -8   9   7       28.60       26.26      1.57 o 
  -7   9   7        0.02       -0.37      0.62 o 
  -6   9   7        9.93        8.39      1.22 o 
  -5   9   7        0.11        0.11      0.55 o 
  -4   9   7      144.76      133.80      2.75 o 
  -3   9   7        1.56        2.95      0.64 o 
  -2   9   7        0.55        1.38      0.58 o 
  -1   9   7      721.00      723.55      8.65 o 
   0   9   7       26.05       26.49      1.37 o 
   1   9   7       17.31       17.43      1.20 o 
   2   9   7        5.00        5.02      0.87 o 
   3   9   7       93.38      100.20      2.76 o 
   4   9   7       15.61       16.02      1.24 o 
   5   9   7       60.09       63.33      2.11 o 
   6   9   7        4.36        3.75      1.19 o 
   7   9   7       24.48       24.68      2.28 o 
   8   9   7       13.23       11.41      1.99 o 
 -11  10   7       51.93       46.88      3.64 o 
 -10  10   7      143.41      134.85      4.36 o 
  -9  10   7      270.05      251.58      5.64 o 
  -8  10   7        9.69       10.62      1.31 o 
  -7  10   7       26.99       24.22      1.72 o 
  -6  10   7       23.81       24.92      1.44 o 
  -5  10   7      111.26      111.73      2.65 o 
  -4  10   7       97.19       99.86      2.45 o 
  -3  10   7      189.37      195.17      3.64 o 
  -2  10   7        1.25        0.58      0.67 o 
  -1  10   7      213.38      197.67      3.71 o 
   0  10   7       62.73       62.28      2.36 o 
   1  10   7       18.21       16.75      1.23 o 
   2  10   7      196.69      200.59      3.91 o 
   3  10   7       10.99        7.72      1.12 o 
   4  10   7       94.27       91.27      2.69 o 
   5  10   7       53.16       66.34      2.86 o 
   6  10   7       72.18       78.76      3.52 o 
   7  10   7        8.73       12.39      1.81 o 
 -10  11   7       22.24       25.66      2.20 o 
  -9  11   7        0.39        1.03      1.09 o 
  -8  11   7       44.75       49.80      2.92 o 
  -7  11   7      101.50       99.34      3.20 o 
  -6  11   7       55.14       58.40      2.43 o 
  -5  11   7       74.43       78.75      2.80 o 
  -4  11   7       25.03       23.49      1.58 o 
  -3  11   7        1.53        1.21      0.79 o 
  -2  11   7       41.28       38.12      1.76 o 
  -1  11   7       98.58      100.34      2.62 o 
   0  11   7       10.71        9.77      1.09 o 
   1  11   7       39.49       38.56      1.84 o 
   2  11   7       24.19       24.74      1.72 o 
   3  11   7       57.52       56.73      2.08 o 
   4  11   7        5.39        3.85      1.12 o 
   5  11   7      112.41      118.37      4.92 o 
  -8  12   7        0.19        0.41      1.11 o 
  -7  12   7        8.27        7.48      1.83 o 
  -6  12   7        4.44        2.98      1.26 o 
  -5  12   7      101.19      103.27      7.23 o 
  -4  12   7        2.52        1.02      0.99 o 
  -3  12   7        0.07        0.07      1.01 o 
  -2  12   7       68.64       66.31      2.66 o 
  -1  12   7       14.21       11.35      1.45 o 
   0  12   7      100.65      100.61      3.37 o 
   1  12   7        4.76        4.49      1.25 o 
   2  12   7        0.90       -0.66      1.13 o 
   3  12   7       71.72       75.21      2.75 o 
   4  12   7      426.37      443.12     14.71 o 
  -6  13   7       23.71       16.30      2.85 o 
  -5  13   7       96.95       99.93      3.82 o 
  -4  13   7       14.08       13.08      2.27 o 
  -3  13   7       41.82       41.90      2.67 o 
  -2  13   7        8.36        7.78      2.67 o 
  -1  13   7       15.51       14.65      2.68 o 
   0  13   7       17.31       17.86      2.04 o 
   1  13   7        7.99        8.58      1.33 o 
 -16   0   8       56.09       63.08      4.31 o 
 -15   0   8       24.17       27.29      3.07 o 
 -14   0   8       15.19       14.43      2.27 o 
 -13   0   8      293.98      291.65      9.66 o 
 -12   0   8      394.65      389.26     10.08 o 
 -11   0   8     1465.75     1424.12     25.81 o 
 -10   0   8     1351.44     1420.60     25.43 o 
  -9   0   8      212.70      202.70      4.82 o 
  -8   0   8        3.48        1.39      0.60 o 
  -7   0   8      304.86      355.04     10.21 o 
  -6   0   8      394.41      481.15     13.18 o 
  -5   0   8        5.55        7.96      0.68 o 
  -4   0   8     3367.06     3589.94     49.92 o 
  -3   0   8       77.32       75.12      2.23 o 
  -1   0   8     4270.03     5047.08     86.22 o 
   0   0   8      493.99      557.87      8.25 o 
   1   0   8      613.16      676.08     12.60 o 
   2   0   8       57.12       70.40      3.93 o 
   3   0   8      477.53      534.14     10.61 o 
   4   0   8      729.10      700.02     13.77 o 
   5   0   8     2284.17     2166.99     31.17 o 
   6   0   8       35.24       39.63      1.87 o 
   7   0   8       35.80       30.24      1.91 o 
   8   0   8       10.67       15.80      1.55 o 
   9   0   8      254.94      258.24      9.41 o 
  10   0   8       22.09       21.67      2.91 o 
  11   0   8        5.57        8.30      2.28 o 
 -16   1   8        0.09        0.72      1.08 o 
 -15   1   8        7.47        4.43      1.26 o 
 -14   1   8        2.83        3.35      1.05 o 
 -13   1   8      102.62      106.26      3.55 o 
 -12   1   8      100.17       95.51      2.86 o 
 -11   1   8      360.66      347.74      5.57 o 
 -10   1   8     1434.44     1389.32     17.62 o 
  -9   1   8        0.41        0.51      0.42 o 
  -8   1   8      296.15      305.41      4.53 o 
  -7   1   8       47.63       50.48      1.92 o 
  -6   1   8     1281.94     1374.44     24.23 o 
  -5   1   8      483.78      534.84      8.02 o 
  -4   1   8      654.93      752.03     11.59 o 
  -3   1   8      334.18      392.16      7.49 o 
  -2   1   8      420.51      489.71      6.47 o 
  -1   1   8      164.41      168.14      3.15 o 
   0   1   8      483.15      560.99      7.20 o 
   1   1   8      391.74      478.44      6.49 o 
   2   1   8        0.25        0.32      0.27 o 
   3   1   8     1019.17      959.52     12.61 o 
   4   1   8        0.32        0.46      0.52 o 
   5   1   8      334.22      316.40      4.66 o 
   6   1   8       98.24       94.44      1.99 o 
   7   1   8       99.37       99.92      2.34 o 
   8   1   8       45.23       51.32      2.13 o 
   9   1   8       58.06       55.56      2.76 o 
  10   1   8        4.09        4.86      2.01 o 
  11   1   8       12.88       11.89      1.79 o 
 -16   2   8       25.98       26.51      3.22 o 
 -15   2   8      179.94      182.07      5.24 o 
 -14   2   8       70.87       67.36      2.91 o 
 -13   2   8      414.58      422.60      9.08 o 
 -12   2   8       77.93       79.64      2.29 o 
 -11   2   8      331.06      335.63      5.46 o 
 -10   2   8        2.54        2.13      0.56 o 
  -9   2   8       22.70       20.16      1.57 o 
  -8   2   8       43.90       36.63      1.15 o 
  -7   2   8      129.70      126.94      2.38 o 
  -6   2   8       10.30       11.18      0.65 o 
  -5   2   8     1236.01     1325.88     16.00 o 
  -4   2   8       26.18       35.77      0.74 o 
  -3   2   8      199.64      248.11      3.41 o 
  -2   2   8     1471.12     1699.33     15.71 o 
  -1   2   8     1018.26     1160.39     31.69 o 
   0   2   8      207.35      259.63      4.37 o 
   1   2   8     1151.25     1259.24     18.42 o 
   2   2   8      161.30      171.49      3.42 o 
   3   2   8     1909.42     1853.33     26.77 o 
   4   2   8      937.72      879.04     11.68 o 
   5   2   8      207.16      197.09      3.70 o 
   6   2   8      103.60      114.32      2.41 o 
   7   2   8      110.09      115.55      2.58 o 
   8   2   8        0.28        1.27      0.69 o 
   9   2   8        0.13        0.03      0.96 o 
  10   2   8       12.44       12.40      1.76 o 
  11   2   8       21.50       22.51      2.21 o 
 -16   3   8       33.70       33.33      2.46 o 
 -15   3   8        2.89        2.15      1.16 o 
 -14   3   8       54.94       52.58      4.33 o 
 -13   3   8       75.34       75.70      3.01 o 
 -12   3   8       62.26       66.40      2.15 o 
 -11   3   8       70.31       69.73      1.91 o 
 -10   3   8      115.37      108.50      2.30 o 
  -9   3   8     1283.93     1218.14     14.10 o 
  -8   3   8      124.85       98.03      2.95 o 
  -7   3   8      147.73      135.37      2.78 o 
  -6   3   8      136.26      142.37      2.66 o 
  -5   3   8       29.72       32.89      1.13 o 
  -4   3   8      395.67      454.08     19.86 o 
  -3   3   8        5.85        8.71      0.56 o 
  -2   3   8     1476.46     1707.75     17.76 o 
  -1   3   8        6.31       11.09      0.53 o 
   0   3   8      385.59      345.37      4.99 o 
   1   3   8        0.32        0.08      0.29 o 
   2   3   8       22.43       26.61      1.00 o 
   3   3   8      358.76      352.47      5.33 o 
   4   3   8      647.94      654.37      9.15 o 
   5   3   8       67.34       66.35      1.72 o 
   6   3   8       23.82       22.64      1.21 o 
   7   3   8       26.95       22.09      1.29 o 
   8   3   8       23.87       21.97      1.54 o 
   9   3   8       13.91       13.84      1.73 o 
  10   3   8        0.20       -0.07      1.07 o 
 -15   4   8      101.10      102.65      5.00 o 
 -14   4   8       94.22       89.23      3.84 o 
 -13   4   8       98.16       98.18      3.50 o 
 -12   4   8        3.99        4.57      0.94 o 
 -11   4   8       37.53       35.69      1.50 o 
 -10   4   8        9.89        8.52      0.82 o 
  -9   4   8       42.79       42.53      1.96 o 
  -8   4   8      130.59      116.96      3.27 o 
  -7   4   8      528.34      520.09      8.60 o 
  -6   4   8      363.25      320.63      4.43 o 
  -5   4   8      283.71      297.75      4.11 o 
  -4   4   8       27.51       25.76      0.95 o 
  -3   4   8       76.51       90.24      2.07 o 
  -2   4   8      147.59      173.48      7.46 o 
   0   4   8      687.26      709.90     10.77 o 
   1   4   8      127.75      122.61      2.82 o 
   2   4   8      783.31      776.84     10.36 o 
   3   4   8      105.48      102.81      2.33 o 
   4   4   8       12.41       13.32      1.02 o 
   5   4   8      251.29      246.51      3.96 o 
   6   4   8       71.07       69.33      1.94 o 
   7   4   8        6.10        7.45      0.89 o 
   8   4   8       14.04       15.91      1.53 o 
   9   4   8       13.05       12.97      1.73 o 
  10   4   8       25.29       22.38      2.80 o 
 -15   5   8        1.37        1.61      1.15 o 
 -14   5   8       10.14        9.47      1.49 o 
 -13   5   8      155.76      165.99      7.67 o 
 -12   5   8      227.10      232.44      5.09 o 
 -11   5   8       28.67       30.37      1.59 o 
 -10   5   8        9.86       12.98      1.79 o 
  -9   5   8        0.05        0.14      0.50 o 
  -8   5   8       16.97       17.97      0.98 o 
  -7   5   8      104.52       76.59      2.08 o 
  -6   5   8      660.37      653.95      7.49 o 
  -5   5   8       18.75        9.78      0.64 o 
  -4   5   8     1082.37     1146.58     12.12 o 
  -3   5   8       96.93      122.80      2.87 o 
  -2   5   8       43.03       38.83      1.24 o 
  -1   5   8        0.45        0.17      0.32 o 
   0   5   8      253.81      235.20      3.85 o 
   1   5   8       97.25      102.54      2.24 o 
   2   5   8       17.05       15.73      1.00 o 
   3   5   8      113.83      102.99      2.45 o 
   4   5   8      176.71      170.03      5.18 o 
   5   5   8      113.77      110.77      3.34 o 
   6   5   8       15.13       15.41      1.13 o 
   7   5   8       93.23       98.65      2.79 o 
   8   5   8        8.02        8.90      1.28 o 
   9   5   8       37.71       34.41      2.55 o 
  10   5   8       23.87       21.13      2.19 o 
 -15   6   8        0.75        2.65      1.23 o 
 -14   6   8        3.32        5.86      1.52 o 
 -13   6   8       26.06       23.32      3.46 o 
 -12   6   8        8.26        9.98      1.39 o 
 -11   6   8       92.90       94.81      3.04 o 
 -10   6   8        1.77        1.24      0.67 o 
  -9   6   8        5.24        7.71      0.75 o 
  -8   6   8       14.57       13.25      0.85 o 
  -7   6   8       13.49       12.93      0.76 o 
  -6   6   8       83.62       72.33      2.02 o 
  -5   6   8      974.85      951.35     10.47 o 
  -4   6   8      187.08      154.00      2.62 o 
  -3   6   8       91.67       91.83      1.78 o 
  -2   6   8       11.12       13.19      0.77 o 
  -1   6   8       76.62       78.79      1.65 o 
   0   6   8      307.66      300.06      4.38 o 
   1   6   8      274.66      278.43      5.79 o 
   2   6   8       62.49       69.34      2.15 o 
   3   6   8       60.74       53.77      2.07 o 
   4   6   8        5.97        3.79      0.81 o 
   5   6   8       85.61       84.07      1.95 o 
   6   6   8      126.27      132.19      3.24 o 
   7   6   8       10.64       10.27      1.31 o 
   8   6   8       71.25       69.40      7.15 o 
   9   6   8        5.16        4.28      1.39 o 
 -14   7   8        7.32        7.42      1.44 o 
 -13   7   8        0.81       -0.02      0.98 o 
 -12   7   8        7.48        9.36      1.40 o 
 -11   7   8       99.78      109.42      3.23 o 
 -10   7   8       15.60       14.75      1.22 o 
  -9   7   8       28.04       28.96      1.43 o 
  -8   7   8       20.59       23.52      1.16 o 
  -7   7   8       57.50       58.84      1.46 o 
  -6   7   8       38.80       40.35      1.53 o 
  -5   7   8       46.03       46.03      1.37 o 
  -4   7   8       30.16       32.44      1.20 o 
  -3   7   8       97.75       90.66      2.22 o 
  -2   7   8       17.03       18.87      0.97 o 
  -1   7   8      151.66      156.68      3.69 o 
   0   7   8      127.84      123.14      3.43 o 
   1   7   8      994.12      972.14     11.89 o 
   2   7   8        7.01        6.36      0.79 o 
   3   7   8       16.00       20.28      1.24 o 
   4   7   8        0.76        0.85      0.63 o 
   5   7   8        6.35        7.76      0.91 o 
   6   7   8       16.51       15.01      1.48 o 
   7   7   8       63.87       59.23      2.55 o 
   8   7   8       27.66       29.62      2.44 o 
   9   7   8        0.62        1.43      1.26 o 
 -13   8   8        8.27       10.16      1.59 o 
 -12   8   8       14.41       17.85      1.85 o 
 -11   8   8        0.90        0.17      1.04 o 
 -10   8   8        9.43        9.40      1.10 o 
  -9   8   8       81.02       87.60      2.64 o 
  -8   8   8      248.86      250.77      4.61 o 
  -7   8   8        0.92        0.33      0.52 o 
  -6   8   8        3.81        3.50      0.58 o 
  -5   8   8       27.34       29.99      1.64 o 
  -4   8   8        1.44        1.86      0.55 o 
  -3   8   8      401.74      383.59      5.63 o 
  -2   8   8       22.93       20.42      1.09 o 
  -1   8   8      122.81      133.28      2.55 o 
   0   8   8       63.55       60.62      1.70 o 
   1   8   8      266.35      258.47      6.74 o 
   2   8   8        8.57       11.69      1.67 o 
   3   8   8       32.83       33.25      1.98 o 
   4   8   8      292.33      297.77      7.19 o 
   5   8   8       92.95       93.33      2.43 o 
   6   8   8       18.90       22.75      1.92 o 
   7   8   8        9.62        9.25      1.99 o 
   8   8   8        0.37        1.68      1.27 o 
 -12   9   8      115.25      127.22      4.32 o 
 -11   9   8       13.87       14.41      1.73 o 
 -10   9   8      208.19      200.27      4.81 o 
  -9   9   8      256.79      265.84      5.08 o 
  -8   9   8      125.34      123.45      3.07 o 
  -7   9   8      112.59      115.61      2.75 o 
  -6   9   8        0.35        0.24      0.57 o 
  -5   9   8      170.36      167.10      4.62 o 
  -4   9   8       34.51       40.22      1.47 o 
  -3   9   8      323.14      327.53      5.65 o 
  -2   9   8       36.58       32.18      1.42 o 
  -1   9   8      386.90      385.51      5.43 o 
   0   9   8       39.06       34.60      1.65 o 
   1   9   8       52.93       50.71      1.78 o 
   2   9   8        1.02        0.38      0.70 o 
   3   9   8      100.09       95.97      2.75 o 
   4   9   8       19.30       18.85      1.32 o 
   5   9   8      121.01      118.60      2.88 o 
   6   9   8       15.39       11.62      1.58 o 
   7   9   8       18.12       14.36      1.90 o 
 -11  10   8       12.70       13.16      1.74 o 
 -10  10   8       79.96       77.77      2.90 o 
  -9  10   8      145.22      144.06      3.97 o 
  -8  10   8        0.77        0.20      0.87 o 
  -7  10   8        0.23        0.11      0.66 o 
  -6  10   8        8.34        6.92      0.93 o 
  -5  10   8       42.53       45.19      1.76 o 
  -4  10   8        5.50        4.49      0.82 o 
  -3  10   8       86.63       85.64      2.29 o 
  -2  10   8       24.38       22.69      1.36 o 
  -1  10   8      194.87      182.66      4.72 o 
   0  10   8      185.56      180.50      3.58 o 
   1  10   8       65.50       66.92      2.12 o 
   2  10   8       15.21       15.05      1.26 o 
   3  10   8       31.35       29.41      1.83 o 
   4  10   8      105.99      102.76      2.90 o 
   5  10   8      322.35      324.56      8.06 o 
   6  10   8      101.07      106.59      4.15 o 
 -10  11   8      124.57      127.11      6.59 o 
  -9  11   8       10.52       12.77      1.67 o 
  -8  11   8       22.62       17.48      1.65 o 
  -7  11   8      106.30      109.09      5.57 o 
  -6  11   8       74.06       77.48      3.23 o 
  -5  11   8       90.28       93.38      2.55 o 
  -4  11   8       12.03        8.69      1.04 o 
  -3  11   8      173.88      167.71      4.21 o 
  -2  11   8       19.20       18.98      1.35 o 
  -1  11   8        6.71        4.42      0.91 o 
   0  11   8      121.44      117.32      2.90 o 
   1  11   8       33.38       38.29      1.89 o 
   2  11   8        1.23        0.56      1.05 o 
   3  11   8        0.05       -0.50      0.81 o 
   4  11   8      270.09      270.53      5.82 o 
   5  11   8        0.01       -0.37      1.29 o 
  -8  12   8        6.24        5.60      1.63 o 
  -7  12   8        8.19        7.00      1.42 o 
  -6  12   8        0.27        1.23      1.01 o 
  -5  12   8       23.95       22.44      1.84 o 
  -4  12   8        6.09        3.76      1.13 o 
  -3  12   8       16.89       16.48      3.12 o 
  -2  12   8       50.95       53.11      3.09 o 
  -1  12   8       54.86       48.45      2.42 o 
   0  12   8        0.17        1.18      1.05 o 
   1  12   8       20.52       20.32      1.90 o 
   2  12   8        8.54        9.04      1.50 o 
   3  12   8       77.74       87.99      3.33 o 
  -5  13   8        4.62        6.31      1.48 o 
  -4  13   8        5.71        7.42      1.55 o 
  -3  13   8       52.51       49.54      2.92 o 
  -2  13   8       36.24       34.38      2.56 o 
  -1  13   8       15.18       13.24      1.92 o 
   0  13   8        4.29        2.64      3.36 o 
 -16   1   9       27.22       25.34      2.23 o 
 -15   1   9        3.02        3.14      1.11 o 
 -14   1   9       72.10       67.00      2.90 o 
 -13   1   9        2.07        2.83      0.81 o 
 -12   1   9     2583.95     2593.35     32.14 o 
 -11   1   9      232.17      224.14      4.00 o 
 -10   1   9      929.42      910.94     12.15 o 
  -9   1   9        7.83        9.10      0.87 o 
  -8   1   9      297.98      324.62      7.00 o 
  -7   1   9       18.86       17.67      1.76 o 
  -6   1   9      766.52      888.60     17.43 o 
  -5   1   9       23.17       39.17      1.69 o 
  -4   1   9      334.08      384.49      5.99 o 
  -3   1   9       24.18       25.20      0.90 o 
  -2   1   9      423.60      451.35      5.43 o 
  -1   1   9     1228.83     1340.27     14.61 o 
   0   1   9       19.61       20.38      0.69 o 
   2   1   9      123.52      140.36      5.43 o 
   3   1   9     1319.11     1256.69     16.23 o 
   4   1   9       49.57       51.64      1.68 o 
   5   1   9      607.68      578.63      8.67 o 
   6   1   9        7.97        7.13      0.91 o 
   7   1   9        5.99        6.53      0.83 o 
   8   1   9        1.24        1.36      0.72 o 
   9   1   9        6.52        8.40      1.54 o 
  10   1   9        0.00       -0.34      1.08 o 
 -16   2   9       83.82       85.69      3.52 o 
 -15   2   9        9.47       10.61      1.81 o 
 -14   2   9       27.85       29.80      2.18 o 
 -13   2   9      315.66      323.39      5.76 o 
 -12   2   9      184.57      188.31      3.77 o 
 -11   2   9       14.45       12.54      1.16 o 
 -10   2   9       73.84       73.70      3.34 o 
  -9   2   9      285.93      295.30      5.38 o 
  -8   2   9      768.52      747.28     13.52 o 
  -7   2   9        6.97        7.65      1.00 o 
  -6   2   9      333.80      356.84      4.66 o 
  -5   2   9      382.82      421.17     10.74 o 
  -4   2   9      507.27      557.82      6.45 o 
  -3   2   9     1318.28     1517.19     18.93 o 
  -2   2   9       12.96       24.77      0.63 o 
  -1   2   9      196.39      247.94      4.02 o 
   0   2   9       21.46       29.92      1.08 o 
   1   2   9      220.45      140.69      4.89 o 
   2   2   9      240.70      236.51      4.42 o 
   3   2   9      445.67      435.67      7.47 o 
   4   2   9      143.51      121.70      4.78 o 
   5   2   9        3.31        2.58      0.66 o 
   6   2   9        4.58        1.78      0.70 o 
   7   2   9      162.11      177.55      3.42 o 
   8   2   9        8.55        8.45      1.01 o 
   9   2   9       28.62       28.85      3.74 o 
  10   2   9        3.54        4.29      2.16 o 
 -16   3   9        9.46        9.26      1.60 o 
 -15   3   9      240.67      234.67      6.35 o 
 -14   3   9      160.91      150.61      6.98 o 
 -13   3   9       57.23       61.97      4.12 o 
 -12   3   9       22.23       23.49      1.33 o 
 -11   3   9        0.16        0.03      0.51 o 
 -10   3   9      479.83      479.75      6.43 o 
  -9   3   9      125.30      107.00      3.89 o 
  -8   3   9     2113.59     2098.65     26.02 o 
  -7   3   9        4.99        1.27      0.71 o 
  -5   3   9      526.54      539.38      7.44 o 
  -4   3   9      311.26      307.94      5.39 o 
  -3   3   9      100.41       79.41      1.98 o 
  -2   3   9      623.42      650.52      7.37 o 
  -1   3   9       16.19       31.41      0.89 o 
   0   3   9       19.14       22.43      1.99 o 
   1   3   9      686.31      654.93     12.67 o 
   2   3   9      176.73      154.55      3.40 o 
   3   3   9      171.32      158.21      3.63 o 
   4   3   9       60.23       58.27      1.79 o 
   5   3   9       22.88       21.24      1.22 o 
   6   3   9      167.76      159.52      3.55 o 
   7   3   9       50.40       55.53      1.83 o 
   8   3   9        1.20        1.51      0.84 o 
   9   3   9       51.49       51.41      3.27 o 
  10   3   9       18.57       15.93      1.98 o 
 -16   4   9       14.77       14.95      3.49 o 
 -15   4   9      193.04      181.11      5.34 o 
 -14   4   9        0.60        0.48      0.99 o 
 -13   4   9        3.64        4.60      1.37 o 
 -12   4   9       18.20       19.41      1.26 o 
 -11   4   9       50.30       50.87      1.66 o 
 -10   4   9       22.13       21.24      1.15 o 
  -9   4   9      105.79      107.67      2.57 o 
  -8   4   9      158.59      144.00      3.04 o 
  -7   4   9      817.04      772.29      9.41 o 
  -6   4   9      454.37      385.79      7.46 o 
  -3   4   9     1008.24     1075.94     13.77 o 
  -2   4   9      445.15      442.44     11.81 o 
   0   4   9       12.19       11.21      1.16 o 
   1   4   9      628.79      642.82     10.25 o 
   2   4   9      838.07      816.01     12.85 o 
   3   4   9      419.49      421.05      6.37 o 
   4   4   9        0.22        0.23      0.58 o 
   5   4   9       21.17       16.75      1.08 o 
   6   4   9       89.60       91.08      2.65 o 
   7   4   9        6.86        7.74      0.93 o 
   8   4   9       40.45       46.60      2.61 o 
   9   4   9       31.53       29.02      2.44 o 
  10   4   9        0.56        0.85      1.24 o 
 -15   5   9       33.38       30.68      2.41 o 
 -14   5   9        1.16        0.01      1.03 o 
 -13   5   9      283.38      278.52      6.87 o 
 -12   5   9       27.01       26.18      1.74 o 
 -11   5   9       79.19       80.40      2.33 o 
 -10   5   9       45.39       44.45      1.68 o 
  -9   5   9       41.60       36.12      1.75 o 
  -8   5   9        0.02        0.32      0.76 o 
  -7   5   9        5.06        3.97      0.55 o 
  -6   5   9       61.13       72.36      1.56 o 
  -5   5   9      437.73      456.99      5.46 o 
  -4   5   9       10.94       13.94      1.21 o 
  -3   5   9       13.47       20.56      1.44 o 
  -2   5   9      148.67      139.03      3.92 o 
  -1   5   9      162.83      151.52      3.62 o 
   0   5   9        0.12        0.22      0.37 o 
   1   5   9      139.75      142.31      2.81 o 
   2   5   9      538.43      527.47      8.95 o 
   3   5   9       27.21       32.98      3.72 o 
   4   5   9        7.44        8.24      0.94 o 
   5   5   9       64.41       69.19      1.94 o 
   6   5   9        0.20       -0.67      0.68 o 
   7   5   9       38.82       41.12      2.09 o 
   8   5   9       10.31       12.30      1.49 o 
   9   5   9       31.51       33.59      2.60 o 
 -15   6   9        0.51       -0.56      1.13 o 
 -14   6   9        8.19        8.46      1.48 o 
 -13   6   9        6.59        5.38      1.34 o 
 -12   6   9        9.75       12.58      2.00 o 
 -11   6   9       89.34       94.07      4.64 o 
 -10   6   9        0.16        0.47      0.59 o 
  -9   6   9       59.59       56.07      1.55 o 
  -8   6   9       37.41       39.93      2.01 o 
  -7   6   9      213.12      222.67      3.40 o 
  -6   6   9        0.12        1.33      0.43 o 
  -5   6   9      119.16       97.91      1.91 o 
  -4   6   9      234.19      219.25      3.19 o 
  -3   6   9      108.86      109.50      2.00 o 
  -2   6   9      400.63      398.39      4.98 o 
  -1   6   9       21.81       20.66      1.13 o 
   0   6   9      645.47      651.08      8.19 o 
   1   6   9       57.39       58.09      1.64 o 
   2   6   9       18.45       24.53      1.36 o 
   3   6   9       31.53       36.23      1.79 o 
   4   6   9       39.50       42.18      1.89 o 
   5   6   9       31.84       33.85      1.91 o 
   6   6   9       94.46       97.23      4.00 o 
   7   6   9        7.12        6.81      1.23 o 
   8   6   9        0.66        1.28      1.23 o 
   9   6   9        1.57        0.75      1.27 o 
 -14   7   9      244.72      245.86      6.57 o 
 -13   7   9        2.87        2.38      1.12 o 
 -12   7   9       62.24       65.16      7.69 o 
 -11   7   9      213.00      218.71      4.92 o 
 -10   7   9      119.19      111.71      2.83 o 
  -9   7   9      163.02      177.22      3.10 o 
  -8   7   9        1.31        1.00      0.59 o 
  -7   7   9        0.62        1.74      0.54 o 
  -6   7   9       32.40       35.88      1.31 o 
  -5   7   9       74.54       54.97      1.50 o 
  -4   7   9       10.47        9.31      0.74 o 
  -3   7   9        0.53        0.41      0.42 o 
  -2   7   9      541.71      526.53      6.45 o 
  -1   7   9       38.58       42.55      1.32 o 
   0   7   9       14.37       13.89      0.96 o 
   1   7   9       23.82       23.38      1.25 o 
   2   7   9      194.13      189.04      3.50 o 
   3   7   9      431.33      430.50      6.36 o 
   4   7   9      156.52      156.60      3.67 o 
   5   7   9       14.54       16.56      1.36 o 
   6   7   9       12.62       12.06      2.51 o 
   7   7   9        3.72        2.79      1.14 o 
   8   7   9       27.88       33.58      2.64 o 
 -13   8   9       26.55       26.15      2.22 o 
 -12   8   9        0.06       -0.42      0.96 o 
 -11   8   9       27.17       27.13      1.88 o 
 -10   8   9       13.50       12.45      1.29 o 
  -9   8   9        9.46        8.42      1.01 o 
  -8   8   9        4.22        3.79      0.73 o 
  -7   8   9       28.18       29.07      1.34 o 
  -6   8   9       46.65       50.21      1.58 o 
  -5   8   9       37.57       38.24      1.44 o 
  -4   8   9       93.76       96.87      2.12 o 
  -3   8   9      238.72      210.40      3.40 o 
  -2   8   9       36.27       38.47      1.37 o 
  -1   8   9       66.41       63.34      1.72 o 
   0   8   9      336.50      332.76      4.80 o 
   1   8   9        7.15        5.32      0.82 o 
   2   8   9      103.58      104.51      2.58 o 
   3   8   9      234.86      234.21      5.10 o 
   4   8   9       72.75       71.91      2.91 o 
   5   8   9       69.02       69.29      3.27 o 
   6   8   9        1.91        2.39      1.06 o 
   7   8   9        1.68       -0.37      1.16 o 
 -13   9   9       57.76       56.03      3.74 o 
 -12   9   9      105.58      102.04      5.52 o 
 -11   9   9        1.81        2.44      1.15 o 
 -10   9   9        0.68        1.87      0.84 o 
  -9   9   9      191.95      196.99      4.17 o 
  -8   9   9        3.81        3.60      0.83 o 
  -7   9   9      241.72      253.48      6.24 o 
  -6   9   9        8.61        9.93      1.04 o 
  -5   9   9        7.90        8.09      0.86 o 
  -4   9   9      355.04      341.88      4.97 o 
  -3   9   9       38.05       32.48      1.43 o 
  -2   9   9       26.86       24.94      1.32 o 
  -1   9   9      475.47      466.99      6.31 o 
   0   9   9       76.52       71.97      2.31 o 
   1   9   9        2.89        3.51      0.87 o 
   2   9   9      446.75      449.22      8.64 o 
   3   9   9      109.76      109.87      3.63 o 
   4   9   9       21.80       17.62      1.30 o 
   5   9   9      139.59      137.17      3.49 o 
   6   9   9      189.34      183.33      5.61 o 
 -12  10   9       71.98       83.50      5.25 o 
 -11  10   9      128.27      140.39      4.62 o 
 -10  10   9       91.09       87.07      3.08 o 
  -9  10   9       92.20       96.87      3.39 o 
  -8  10   9        0.31       -0.70      0.70 o 
  -7  10   9       30.32       32.24      1.65 o 
  -6  10   9       12.66       14.57      1.33 o 
  -5  10   9        3.79        2.65      0.77 o 
  -4  10   9        1.88        2.16      0.84 o 
  -3  10   9       70.90       73.19      2.45 o 
  -2  10   9      114.63      110.28      3.17 o 
  -1  10   9        0.37        0.38      0.80 o 
   0  10   9       29.87       25.70      2.28 o 
   1  10   9       19.60       19.44      1.60 o 
   2  10   9      405.75      412.34      6.49 o 
   3  10   9      133.01      138.24      3.56 o 
   4  10   9      172.00      168.73      4.52 o 
   5  10   9        7.79        7.78      1.75 o 
 -10  11   9        0.00        1.99      1.26 o 
  -9  11   9       19.46       21.55      2.40 o 
  -8  11   9        0.01       -0.37      0.92 o 
  -7  11   9      103.36      103.21      2.74 o 
  -6  11   9       96.77       90.64      2.53 o 
  -5  11   9       84.12       91.17      2.53 o 
  -4  11   9        8.39        9.33      1.64 o 
  -3  11   9      173.68      171.51      3.58 o 
  -2  11   9       29.61       24.65      1.51 o 
  -1  11   9       79.32       81.97      2.42 o 
   0  11   9       37.21       36.39      1.84 o 
   1  11   9        0.73        0.68      0.81 o 
   2  11   9        9.04        7.96      1.22 o 
   3  11   9        5.53        4.22      1.06 o 
   4  11   9      105.51      112.74      3.49 o 
  -8  12   9        9.94       10.07      3.27 o 
  -7  12   9       74.66       72.96      3.27 o 
  -6  12   9       25.63       20.64      2.04 o 
  -5  12   9      228.31      233.30      6.35 o 
  -4  12   9        0.85        0.53      0.99 o 
  -3  12   9        0.26        0.60      0.91 o 
  -2  12   9      161.47      164.10      5.71 o 
  -1  12   9       60.92       58.90      2.71 o 
   0  12   9       97.18       98.35      3.45 o 
   1  12   9      104.24       99.38      3.55 o 
   2  12   9        0.93        3.34      1.38 o 
  -5  13   9       34.54       30.71      2.49 o 
  -4  13   9        0.55        1.08      1.25 o 
  -3  13   9        5.27        5.71      1.52 o 
  -2  13   9       20.29       21.58      2.17 o 
  -1  13   9       13.92       16.05      2.95 o 
 -16   0  10        8.18        6.08      2.04 o 
 -15   0  10       10.68        7.42      1.92 o 
 -14   0  10       61.69       63.72      3.17 o 
 -13   0  10        5.77        7.26      1.35 o 
 -12   0  10       47.29       48.89      2.50 o 
 -11   0  10       51.55       55.92      2.45 o 
 -10   0  10      757.16      734.74     20.55 o 
  -9   0  10        2.11        1.22      1.02 o 
  -8   0  10       88.03       84.99      3.79 o 
  -7   0  10     2708.85       -0.33      0.33 o 
  -6   0  10     1093.54     1204.03     28.83 o 
  -5   0  10      354.83      376.11      5.84 o 
  -4   0  10      606.73      683.70     10.07 o 
  -3   0  10        6.29       19.76      1.71 o 
  -2   0  10       31.07       42.47      2.09 o 
  -1   0  10        0.75        1.44      0.71 o 
   0   0  10      581.54      625.28     11.36 o 
   1   0  10        3.36       -0.26      0.26 o 
   2   0  10     2209.12     1963.84     34.55 o 
   3   0  10       21.00       20.92      1.62 o 
   4   0  10      156.32      143.77      5.16 o 
   5   0  10       11.88       13.55      1.61 o 
   6   0  10        8.89        8.22      1.49 o 
   7   0  10       34.32       32.55      2.12 o 
   8   0  10      166.03      171.23      5.45 o 
   9   0  10       92.78       94.42      5.39 o 
  10   0  10       34.62       28.98      3.51 o 
 -16   1  10        0.09       -0.37      1.05 o 
 -15   1  10       46.37       47.27      4.18 o 
 -14   1  10      342.93      329.32      6.57 o 
 -13   1  10      118.05      113.80      2.87 o 
 -12   1  10      274.28      274.29     10.13 o 
 -11   1  10      312.09      309.73      5.20 o 
 -10   1  10      372.35      350.39      8.01 o 
  -9   1  10       99.04      101.46      6.95 o 
  -8   1  10      174.26      160.52      4.10 o 
  -7   1  10      338.63        0.14      0.26 o 
  -6   1  10      297.84      307.56      3.96 o 
  -5   1  10        3.48        0.56      0.16 o 
  -4   1  10       39.87       42.28      0.88 o 
  -3   1  10      436.08      495.59      7.45 o 
  -2   1  10      221.40      210.70      3.56 o 
  -1   1  10        5.37        6.29      0.40 o 
   0   1  10        0.30        0.32      0.23 o 
   2   1  10      184.62      162.68      2.96 o 
   3   1  10      709.50      658.52      9.21 o 
   4   1  10      326.19      278.15      4.83 o 
   5   1  10        0.66        0.96      0.64 o 
   6   1  10        6.77        8.96      1.79 o 
   7   1  10       37.85       42.43      1.98 o 
   8   1  10       34.80       35.72      1.78 o 
   9   1  10       23.85       23.84      1.95 o 
  10   1  10        0.01       -0.17      1.23 o 
 -16   2  10        0.68       -0.34      1.02 o 
 -15   2  10       86.89       89.22      3.94 o 
 -14   2  10       27.22       26.25      2.06 o 
 -13   2  10       99.55      106.78      2.59 o 
 -12   2  10       27.94       29.82      1.44 o 
 -11   2  10       42.36       43.37      2.76 o 
 -10   2  10       89.55       83.57      2.19 o 
  -9   2  10        0.28       -0.02      0.55 o 
  -8   2  10       28.88       16.97      1.18 o 
  -7   2  10        5.21        3.58      1.01 o 
  -6   2  10      119.52      135.62      2.86 o 
  -5   2  10      733.94      775.51      9.96 o 
  -4   2  10      312.77      282.71      7.66 o 
  -3   2  10       47.83       58.07      0.95 o 
  -2   2  10     1210.86     1304.16     11.38 o 
  -1   2  10        3.54       10.26      0.62 o 
   0   2  10        9.43        1.40      1.65 o 
   1   2  10      108.64      100.94      8.51 o 
   2   2  10       50.43       49.43      2.83 o 
   3   2  10      620.88      563.29      9.34 o 
   4   2  10       96.50       94.68      4.54 o 
   5   2  10        3.73        3.57      1.23 o 
   6   2  10        1.99        2.26      1.06 o 
   7   2  10       15.99       22.01      1.58 o 
   8   2  10        5.05        4.89      0.96 o 
   9   2  10        3.14        3.26      2.10 o 
 -16   3  10       40.65       41.29      2.77 o 
 -15   3  10      151.29      161.64      4.96 o 
 -14   3  10      602.37      584.51     12.09 o 
 -13   3  10       28.43       30.52      1.59 o 
 -12   3  10        0.59        0.00      0.61 o 
 -11   3  10        0.41        0.17      0.49 o 
 -10   3  10       58.25       60.22      1.90 o 
  -9   3  10        8.98        8.27      0.81 o 
  -8   3  10      281.78      305.40      5.76 o 
  -7   3  10      210.24      204.43      4.53 o 
  -6   3  10       83.56       73.32      2.16 o 
  -5   3  10       55.46       77.15      1.86 o 
  -4   3  10      186.04      202.81      3.63 o 
  -3   3  10      458.56      498.73      7.93 o 
  -2   3  10        3.36        0.42      0.19 o 
  -1   3  10       14.25       21.10      1.18 o 
   0   3  10      415.80      441.79      7.17 o 
   1   3  10     1587.80     1607.73     27.99 o 
   2   3  10        0.40        2.34      0.64 o 
   3   3  10       25.72       29.13      1.66 o 
   4   3  10       12.32       10.26      1.16 o 
   5   3  10        0.24       -0.03      0.56 o 
   6   3  10        4.35        3.15      0.85 o 
   7   3  10       32.40       31.46      1.86 o 
   8   3  10        2.43        2.77      0.95 o 
   9   3  10       12.10       12.37      1.73 o 
 -16   4  10        6.08        5.55      1.43 o 
 -15   4  10      111.47      110.85      4.05 o 
 -14   4  10        2.47        2.00      1.08 o 
 -13   4  10      163.93      164.08      3.74 o 
 -12   4  10       10.40       10.16      0.98 o 
 -11   4  10      134.22      127.87      2.69 o 
 -10   4  10       40.01       38.81      1.67 o 
  -9   4  10      102.26      104.48      2.49 o 
  -8   4  10      125.45      123.32      2.96 o 
  -7   4  10      109.82      101.91      2.38 o 
  -6   4  10      398.96      248.09     25.51 o 
  -4   4  10       89.35      115.73      3.76 o 
  -3   4  10      173.06      175.91      2.65 o 
  -2   4  10       14.91       25.62      1.10 o 
  -1   4  10      873.13      811.63     31.23 o 
   0   4  10      119.33      128.40      3.08 o 
   1   4  10      683.65      656.18     10.54 o 
   2   4  10      140.70      151.48      3.58 o 
   3   4  10       49.92       52.02      3.06 o 
   4   4  10       41.48       50.55      2.18 o 
   5   4  10      129.91      142.73      3.77 o 
   6   4  10        5.95        6.80      1.02 o 
   7   4  10        5.58        7.28      1.13 o 
   8   4  10       99.16       99.48      5.05 o 
   9   4  10        4.27        0.85      2.41 o 
 -15   5  10       69.89       68.74      3.22 o 
 -14   5  10        9.57       10.52      1.57 o 
 -13   5  10      150.99      159.20      7.27 o 
 -12   5  10        0.02       -0.42      0.67 o 
 -11   5  10      104.54      108.58      2.75 o 
 -10   5  10      153.87      159.37      5.09 o 
  -9   5  10        1.76        2.70      0.85 o 
  -8   5  10       62.29       71.66      1.83 o 
  -7   5  10       51.11       36.17      1.19 o 
  -6   5  10       27.79       36.70      1.28 o 
  -5   5  10       21.97       19.98      1.01 o 
  -4   5  10      562.79      587.96      7.48 o 
  -3   5  10        0.02        0.43      0.37 o 
  -2   5  10        3.44        3.86      0.52 o 
  -1   5  10       19.14       19.84      1.31 o 
   0   5  10      383.66      364.97      5.71 o 
   1   5  10      988.93      943.34     14.74 o 
   2   5  10       45.61       41.60      1.93 o 
   3   5  10       11.78       15.64      1.47 o 
   4   5  10        3.54        3.17      0.81 o 
   5   5  10        0.01        0.34      0.64 o 
   6   5  10        0.35        0.51      0.77 o 
   7   5  10       10.93       12.41      1.53 o 
   8   5  10        4.04        1.45      1.06 o 
   9   5  10       16.30       13.30      1.89 o 
 -15   6  10        4.48        2.43      1.32 o 
 -14   6  10        1.60        2.37      1.16 o 
 -13   6  10      123.80      115.57      3.46 o 
 -12   6  10       17.46       17.38      1.54 o 
 -11   6  10       66.55       71.03      2.08 o 
 -10   6  10        6.64        7.91      1.03 o 
  -9   6  10       50.68       43.46      1.62 o 
  -8   6  10       18.10       20.14      1.08 o 
  -7   6  10        0.82        0.20      0.47 o 
  -6   6  10       18.11       21.03      0.99 o 
  -5   6  10      591.16      510.54      6.17 o 
  -4   6  10       39.52       50.79      1.63 o 
  -3   6  10      233.16      239.69      3.39 o 
  -2   6  10      123.71      112.31      2.59 o 
  -1   6  10      456.76      470.85      5.78 o 
   0   6  10      284.64      278.38      4.69 o 
   1   6  10      584.44      586.40      7.68 o 
   2   6  10       10.90        9.12      1.02 o 
   3   6  10       19.34       24.21      1.47 o 
   4   6  10        1.40        1.64      0.76 o 
   5   6  10        9.13        9.46      1.01 o 
   6   6  10       23.96       25.61      2.05 o 
   7   6  10        0.01        0.68      0.96 o 
   8   6  10       14.39       11.93      1.82 o 
 -14   7  10       16.16       19.65      2.00 o 
 -13   7  10        8.47        7.86      1.41 o 
 -12   7  10       86.61       89.10      2.99 o 
 -11   7  10      177.02      190.50      6.48 o 
 -10   7  10       63.09       59.84      1.78 o 
  -9   7  10      113.50      111.77      2.65 o 
  -8   7  10       47.70       52.50      1.81 o 
  -7   7  10      251.78      244.61      3.79 o 
  -6   7  10      112.23      107.65      2.20 o 
  -5   7  10      479.21      449.42      5.75 o 
  -4   7  10       24.45       22.68      1.08 o 
  -3   7  10       64.83       64.79      1.60 o 
  -2   7  10       10.91       10.48      0.80 o 
  -1   7  10       68.84       67.33      1.68 o 
   0   7  10       58.03       57.09      1.70 o 
   1   7  10      201.22      188.41      3.45 o 
   2   7  10       14.59       17.84      1.20 o 
   3   7  10      251.18      258.59      4.49 o 
   4   7  10      235.78      243.13      4.91 o 
   5   7  10      112.69      121.00      4.20 o 
   6   7  10      127.72      129.76      6.28 o 
   7   7  10       91.70       89.63      3.27 o 
   8   7  10        0.37        1.84      1.73 o 
 -14   8  10      180.20      197.02     13.64 o 
 -13   8  10       62.10       70.78      3.20 o 
 -12   8  10        0.50        0.29      1.29 o 
 -11   8  10        0.29       -0.10      1.08 o 
 -10   8  10       16.42       17.72      1.37 o 
  -9   8  10        4.60        5.36      1.00 o 
  -8   8  10        2.72        2.61      0.69 o 
  -7   8  10       68.53       72.14      1.93 o 
  -6   8  10        8.25        5.00      0.72 o 
  -5   8  10       66.50       60.01      1.67 o 
  -4   8  10        5.20        2.32      0.58 o 
  -3   8  10       73.50       59.16      1.78 o 
  -2   8  10      221.25      223.64      5.27 o 
  -1   8  10        0.02       -0.39      0.50 o 
   0   8  10      190.32      202.20      3.45 o 
   1   8  10      179.62      182.92      5.07 o 
   2   8  10      412.62      407.77      6.24 o 
   3   8  10       50.23       49.16      2.00 o 
   4   8  10      130.34      126.93      3.50 o 
   5   8  10        7.96        8.46      1.17 o 
   6   8  10        0.34       -0.72      0.96 o 
   7   8  10       13.15       11.92      1.86 o 
 -13   9  10       33.02       32.33      2.54 o 
 -12   9  10        3.97        5.04      1.34 o 
 -11   9  10       70.04       67.33      6.75 o 
 -10   9  10       25.15       26.78      3.00 o 
  -9   9  10        8.48       11.16      1.29 o 
  -8   9  10       19.28       22.66      1.59 o 
  -7   9  10       12.02       14.10      1.18 o 
  -6   9  10        0.21        0.56      0.60 o 
  -5   9  10        1.09        1.21      0.62 o 
  -4   9  10       92.94      101.88      2.39 o 
  -3   9  10      111.74      103.41      2.35 o 
  -2   9  10       28.89       27.08      1.37 o 
  -1   9  10       13.44       11.57      1.26 o 
   0   9  10       15.67       13.65      1.09 o 
   1   9  10       12.77       14.62      1.25 o 
   2   9  10      160.76      159.12      5.66 o 
   3   9  10       13.01       11.42      1.52 o 
   4   9  10        7.79        8.21      1.20 o 
   5   9  10        6.13        3.89      1.00 o 
   6   9  10       24.81       22.65      2.25 o 
 -12  10  10       26.67       25.12      2.30 o 
 -11  10  10        6.11        5.29      2.74 o 
 -10  10  10       58.68       60.07      2.63 o 
  -9  10  10        0.22        0.45      0.82 o 
  -8  10  10        0.02        0.13      0.70 o 
  -7  10  10       79.50       83.17      2.97 o 
  -6  10  10        2.90        2.43      0.92 o 
  -5  10  10        3.58        3.60      0.92 o 
  -4  10  10        1.47        1.59      0.91 o 
  -3  10  10       46.76       45.65      2.14 o 
  -2  10  10       13.38       11.08      1.25 o 
  -1  10  10      236.36      217.24      4.65 o 
   0  10  10        0.05       -0.09      0.80 o 
   1  10  10        0.29       -0.42      1.02 o 
   2  10  10        1.53        2.65      1.04 o 
   3  10  10       40.22       40.21      2.59 o 
   4  10  10       42.79       42.81      2.15 o 
   5  10  10       19.60       20.64      2.23 o 
 -10  11  10       25.12       26.09      2.94 o 
  -9  11  10       11.54       11.30      2.36 o 
  -8  11  10        8.28        7.28      1.14 o 
  -7  11  10        0.24       -0.59      0.80 o 
  -6  11  10      149.59      153.87      4.11 o 
  -5  11  10        0.04        0.93      1.18 o 
  -4  11  10        9.97        7.87      1.18 o 
  -3  11  10      313.79      290.59      5.78 o 
  -2  11  10        4.38        3.10      1.01 o 
  -1  11  10        7.06        5.64      1.19 o 
   0  11  10       41.34       38.52      2.22 o 
   1  11  10       12.40        9.03      1.54 o 
   2  11  10        1.94        2.52      1.05 o 
   3  11  10       21.55       22.11      1.80 o 
  -8  12  10        0.01       -0.41      1.09 o 
  -7  12  10        0.38        0.40      1.36 o 
  -6  12  10       53.82       53.45      3.94 o 
  -5  12  10        2.55        1.95      1.07 o 
  -4  12  10       32.84       32.15      2.14 o 
  -3  12  10       13.31       12.24      1.39 o 
  -2  12  10       16.33       15.86      1.50 o 
  -1  12  10        8.07        7.60      1.27 o 
   0  12  10        5.62        5.45      1.54 o 
   1  12  10       13.11       14.07      2.35 o 
 -17   1  11      114.51      119.42      5.94 o 
 -16   1  11        6.70        6.41      2.10 o 
 -15   1  11       25.71       26.48      2.30 o 
 -14   1  11       49.02       44.33      1.97 o 
 -13   1  11       17.64       18.72      1.68 o 
 -12   1  11      405.38      406.99      7.52 o 
 -11   1  11       12.01       10.39      2.93 o 
 -10   1  11      122.28      121.91      5.34 o 
  -9   1  11        0.01        0.44      0.75 o 
  -8   1  11       66.27       64.48      2.72 o 
  -7   1  11        1.06        0.98      0.87 o 
  -6   1  11       54.63       66.91      1.75 o 
  -5   1  11      547.08      562.43      6.66 o 
  -4   1  11      344.24      301.50      3.71 o 
  -3   1  11        9.86        4.35      0.29 o 
  -2   1  11      165.42      202.71      2.75 o 
  -1   1  11      296.98      337.98      8.02 o 
   0   1  11      417.08      444.28      6.00 o 
   1   1  11        0.44        1.85      0.42 o 
   2   1  11       25.38       14.73      0.92 o 
   3   1  11       45.65       37.24      1.41 o 
   4   1  11        4.48        2.00      0.64 o 
   5   1  11       15.20       16.95      1.50 o 
   6   1  11       34.91       36.14      2.26 o 
   7   1  11      143.35      144.69      4.35 o 
   8   1  11       32.79       34.93      1.82 o 
   9   1  11       19.01       20.31      3.36 o 
 -16   2  11        7.97        8.50      1.57 o 
 -15   2  11       16.11       12.16      1.65 o 
 -14   2  11       24.05       22.23      1.46 o 
 -13   2  11       53.09       51.95      1.80 o 
 -12   2  11      158.91      157.59      3.54 o 
 -11   2  11      112.59      114.33      2.99 o 
 -10   2  11       64.86       57.87      2.22 o 
  -9   2  11      930.32      922.06     14.35 o 
  -8   2  11      855.86      831.52     12.84 o 
  -7   2  11        4.07        4.12      0.66 o 
  -6   2  11      253.50      277.31      5.98 o 
  -5   2  11       16.75       16.41      0.72 o 
  -4   2  11        0.81        0.19      0.29 o 
  -3   2  11       66.30       49.54      1.34 o 
  -2   2  11       27.87       19.53      0.90 o 
  -1   2  11       54.15       53.63      1.45 o 
   0   2  11      845.83      709.97     19.85 o 
   1   2  11      353.23      380.17      6.39 o 
   2   2  11        4.02        3.71      0.68 o 
   3   2  11        0.02        0.11      0.56 o 
   4   2  11       74.30       64.89      2.34 o 
   5   2  11       14.47       10.69      1.27 o 
   6   2  11      382.30      382.01      7.77 o 
   7   2  11      198.38      208.58      4.53 o 
   8   2  11       14.97       16.51      1.36 o 
   9   2  11       21.95       20.09      2.16 o 
 -16   3  11       65.67       57.21      2.98 o 
 -15   3  11      120.99      124.36      9.84 o 
 -14   3  11      733.02      744.37     11.13 o 
 -13   3  11       63.58       66.41      2.05 o 
 -12   3  11        0.31        0.53      0.81 o 
 -11   3  11       77.46       77.48      2.50 o 
 -10   3  11       64.80       65.73      2.45 o 
  -9   3  11       20.90       17.38      1.34 o 
  -8   3  11        4.16       10.25      0.99 o 
  -7   3  11      120.35      102.61      2.29 o 
  -6   3  11       51.61       70.88      2.53 o 
  -5   3  11        9.48       13.47      0.80 o 
  -4   3  11        3.12        1.08      0.37 o 
  -3   3  11      372.21      381.14      4.65 o 
  -2   3  11       44.54       44.07      1.15 o 
  -1   3  11      214.18      197.35      4.46 o 
   0   3  11      649.90      590.81      9.29 o 
   1   3  11      568.27      503.93      8.82 o 
   2   3  11      242.93      237.14      4.76 o 
   3   3  11      136.40      125.21      3.28 o 
   4   3  11       80.07       80.10      2.69 o 
   5   3  11       15.39       16.57      1.55 o 
   6   3  11        0.90       -0.06      0.77 o 
   7   3  11        7.07        7.93      1.18 o 
   8   3  11        4.46        4.02      1.15 o 
   9   3  11       33.82       30.76      2.57 o 
 -16   4  11        3.75        3.29      1.39 o 
 -15   4  11      289.54      291.26      7.34 o 
 -14   4  11       28.00       26.98      1.91 o 
 -13   4  11       18.84       21.68      1.40 o 
 -12   4  11        1.21        1.47      0.78 o 
 -11   4  11        0.58        2.13      0.88 o 
 -10   4  11      159.76      177.42      3.61 o 
  -9   4  11       87.63      101.82      3.02 o 
  -8   4  11      172.33      183.59      4.25 o 
  -7   4  11      605.17      525.30      9.42 o 
  -6   4  11       79.40       89.01      2.85 o 
  -5   4  11        0.86        2.94      0.45 o 
  -4   4  11     1660.54     1675.58     18.87 o 
  -3   4  11      317.77      309.34      4.23 o 
  -2   4  11       16.46       12.43      0.72 o 
  -1   4  11      478.44      448.46      6.43 o 
   0   4  11      110.30      118.94      2.89 o 
   1   4  11      481.87      460.76      7.93 o 
   2   4  11       69.42       70.46      2.32 o 
   3   4  11       21.96       18.73      1.47 o 
   4   4  11        2.81        1.04      0.99 o 
   5   4  11      226.59      231.51      5.50 o 
   6   4  11       12.59       15.33      1.37 o 
   7   4  11       15.58       14.59      1.47 o 
   8   4  11      106.76      109.12      3.57 o 
 -16   5  11      488.51      480.90     10.84 o 
 -15   5  11       93.91       94.80      3.77 o 
 -14   5  11       58.93       62.89      2.65 o 
 -13   5  11       54.75       61.65      2.91 o 
 -12   5  11      250.04      256.35      7.58 o 
 -11   5  11       10.18       11.25      1.30 o 
 -10   5  11      254.75      265.06      9.12 o 
  -9   5  11      176.63      168.24      3.93 o 
  -8   5  11        2.53        2.33      0.65 o 
  -7   5  11      585.16      551.91      7.59 o 
  -6   5  11      299.45      284.14      4.29 o 
  -5   5  11      112.75      115.66      2.27 o 
  -4   5  11        0.55        0.31      0.38 o 
  -3   5  11        7.23        7.12      0.65 o 
  -2   5  11        6.33        5.87      0.67 o 
  -1   5  11     2129.92     2078.27     26.05 o 
   0   5  11       39.32       33.26      1.39 o 
   1   5  11      104.07      105.54      2.96 o 
   2   5  11      498.97      480.35      8.62 o 
   3   5  11       20.52       21.08      1.65 o 
   4   5  11      136.53      130.95      3.31 o 
   5   5  11       99.20       96.76      2.44 o 
   6   5  11        0.23        0.09      0.81 o 
   7   5  11       82.58       80.35      3.27 o 
   8   5  11       30.75       34.51      2.31 o 
 -15   6  11       51.07       55.15      5.22 o 
 -14   6  11        5.26        5.46      1.65 o 
 -13   6  11        2.33        1.46      0.93 o 
 -12   6  11        0.71        0.38      0.81 o 
 -11   6  11       27.68       27.82      1.74 o 
 -10   6  11       55.26       59.89      2.11 o 
  -9   6  11       65.37       68.96      2.27 o 
  -8   6  11        1.88        1.02      0.51 o 
  -7   6  11        0.00        1.09      0.46 o 
  -6   6  11      559.05      535.62      9.12 o 
  -5   6  11      193.24      152.36      2.88 o 
  -4   6  11        3.74        3.71      0.59 o 
  -3   6  11      120.94      131.96      2.60 o 
  -2   6  11      571.98      558.92      7.42 o 
  -1   6  11        0.77        1.37      0.54 o 
   0   6  11      868.51      847.67     11.83 o 
   1   6  11       69.24       72.45      2.23 o 
   2   6  11      109.86      117.80      3.45 o 
   3   6  11        3.12        5.41      1.06 o 
   4   6  11        7.47        7.69      1.07 o 
   5   6  11        0.06       -0.63      0.63 o 
   6   6  11       34.63       33.98      2.37 o 
   7   6  11       28.41       25.65      2.56 o 
   8   6  11       13.63       14.13      2.38 o 
 -14   7  11      108.23      109.60      4.06 o 
 -13   7  11      115.33      119.89      3.65 o 
 -12   7  11        2.06        1.62      0.90 o 
 -11   7  11        2.82        3.46      1.58 o 
 -10   7  11       56.59       59.37      1.99 o 
  -9   7  11       32.46       37.43      1.66 o 
  -8   7  11       12.12       11.09      0.90 o 
  -7   7  11        0.52        0.74      0.50 o 
  -6   7  11       78.67       86.91      2.64 o 
  -5   7  11       99.19       84.57      1.89 o 
  -4   7  11       38.23       38.43      1.45 o 
  -3   7  11       35.64       41.51      2.14 o 
  -2   7  11      102.81      104.69      2.14 o 
  -1   7  11      250.51      235.87      3.62 o 
   0   7  11      481.23      482.50      6.69 o 
   1   7  11      297.45      290.58      4.68 o 
   2   7  11       34.05       32.90      1.60 o 
   3   7  11       20.21       17.72      1.62 o 
   4   7  11      200.20      200.29      4.41 o 
   5   7  11        0.00       -0.42      0.79 o 
   6   7  11       29.04       25.73      2.56 o 
   7   7  11       15.21       16.86      1.76 o 
 -14   8  11       76.43       77.71      4.03 o 
 -13   8  11       24.62       25.48      2.23 o 
 -12   8  11        8.03        8.38      1.27 o 
 -11   8  11        7.28        8.37      1.39 o 
 -10   8  11        3.57        3.52      0.93 o 
  -9   8  11      199.26      204.57      3.96 o 
  -8   8  11       89.48       91.43      2.23 o 
  -7   8  11       12.40       12.97      0.98 o 
  -6   8  11        1.11        2.18      0.61 o 
  -5   8  11        2.84        4.63      0.66 o 
  -4   8  11      178.55      164.59      2.94 o 
  -3   8  11      204.88      176.42      3.08 o 
  -2   8  11      297.18      290.98      4.33 o 
  -1   8  11       24.34       24.62      1.27 o 
   0   8  11       88.60       84.74      2.11 o 
   1   8  11       14.30       15.23      1.33 o 
   2   8  11       53.47       51.69      1.97 o 
   3   8  11        1.25        1.75      0.81 o 
   4   8  11       21.79       19.53      1.65 o 
   5   8  11        0.70        0.68      1.01 o 
   6   8  11        5.94        8.68      3.09 o 
 -13   9  11       37.79       38.83      9.94 o 
 -12   9  11       33.80       35.20      2.55 o 
 -11   9  11        3.24        2.09      0.99 o 
 -10   9  11        2.16        2.96      1.06 o 
  -9   9  11       99.85      103.39      3.37 o 
  -8   9  11       11.88       11.14      1.13 o 
  -7   9  11       48.13       52.48      2.32 o 
  -6   9  11        3.46        4.00      0.75 o 
  -5   9  11      102.21       94.52      4.25 o 
  -4   9  11       11.01        8.07      0.87 o 
  -3   9  11       17.32       16.54      1.35 o 
  -2   9  11        0.13        1.18      0.65 o 
  -1   9  11       11.94        9.33      1.48 o 
   0   9  11       30.13       25.13      1.39 o 
   1   9  11       11.28       10.63      1.05 o 
   2   9  11      114.45      111.25      3.24 o 
   3   9  11      115.20      116.25      4.89 o 
   4   9  11        0.16       -0.54      0.96 o 
   5   9  11       95.67       91.36      4.25 o 
 -12  10  11        8.02        7.54      1.55 o 
 -11  10  11        2.59        1.80      1.21 o 
 -10  10  11        1.89        2.01      1.02 o 
  -9  10  11       40.20       41.16      3.71 o 
  -8  10  11       59.14       56.70      2.39 o 
  -7  10  11      139.31      135.38      3.51 o 
  -6  10  11        2.90        3.37      1.36 o 
  -5  10  11       29.25       25.45      1.65 o 
  -4  10  11       85.46       77.93      2.34 o 
  -3  10  11       60.61       56.72      2.02 o 
  -2  10  11       17.42       12.52      1.29 o 
  -1  10  11        3.78        3.28      0.90 o 
   0  10  11       63.78       66.65      2.53 o 
   1  10  11       92.73       91.95      2.99 o 
   2  10  11      128.59      128.15      3.67 o 
   3  10  11        4.05        1.96      1.40 o 
   4  10  11        0.32        1.57      1.13 o 
 -10  11  11        5.03        3.91      1.36 o 
  -9  11  11       50.58       44.23      4.18 o 
  -8  11  11        1.55        0.77      0.88 o 
  -7  11  11       16.61       13.95      1.47 o 
  -6  11  11       64.44       57.41      2.46 o 
  -5  11  11       22.01       21.35      1.68 o 
  -4  11  11        0.02       -0.80      0.80 o 
  -3  11  11        7.92        5.01      1.10 o 
  -2  11  11       15.16       15.21      1.52 o 
  -1  11  11        1.84        0.44      0.96 o 
   0  11  11        1.01        0.77      1.11 o 
   1  11  11        1.95        3.03      1.49 o 
   2  11  11        1.05        1.80      1.35 o 
   3  11  11       59.56       67.90      3.01 o 
  -8  12  11        0.00        0.27      1.80 o 
  -7  12  11        4.80        4.80      1.40 o 
  -6  12  11        4.78        4.80      1.11 o 
  -5  12  11       14.16       12.63      1.69 o 
  -4  12  11       17.39       20.98      2.82 o 
  -3  12  11       46.63       48.05      3.63 o 
  -2  12  11        4.41        2.97      1.26 o 
  -1  12  11        7.39        9.14      1.55 o 
   0  12  11        4.97        4.19      1.57 o 
 -17   0  12       29.02       31.63      3.66 o 
 -16   0  12       98.75      109.35      5.69 o 
 -15   0  12       25.02       17.98      2.09 o 
 -14   0  12      197.05      203.32      5.88 o 
 -13   0  12      309.39      307.77     11.52 o 
 -12   0  12        7.90        6.23      1.88 o 
 -11   0  12      373.49      366.15     12.06 o 
 -10   0  12      399.38      375.96     11.72 o 
  -9   0  12        9.98       10.26      1.58 o 
  -8   0  12       56.27       51.87      2.72 o 
  -7   0  12       19.19       27.34      1.79 o 
  -6   0  12      168.52      117.79      1.98 o 
  -5   0  12       34.17       27.53      0.90 o 
  -4   0  12     1934.33     1852.99     47.28 o 
  -3   0  12       50.33       32.03      1.09 o 
  -2   0  12      517.69      594.69      7.68 o 
  -1   0  12     1333.22     1465.84     20.80 o 
   0   0  12      155.61      186.98      4.23 o 
   1   0  12       64.67       50.10      3.17 o 
   2   0  12      154.75      130.60      3.78 o 
   3   0  12      134.21      104.55      3.50 o 
   4   0  12      420.87      395.89      9.13 o 
   5   0  12      195.29      188.11     15.31 o 
   6   0  12       12.59       11.68      1.80 o 
   7   0  12       40.92       43.99      4.66 o 
   8   0  12       46.90       47.56      5.12 o 
   9   0  12       84.71       90.79      5.54 o 
 -17   1  12       58.47       61.15      3.12 o 
 -16   1  12       50.03       51.24      2.90 o 
 -15   1  12        1.20        1.59      0.88 o 
 -14   1  12        9.25        9.28      1.11 o 
 -13   1  12       50.02       47.80      2.19 o 
 -12   1  12      171.71      165.02      5.18 o 
 -11   1  12       40.40       45.22      5.94 o 
 -10   1  12      252.90      235.51      5.88 o 
  -9   1  12      274.66      250.33      5.83 o 
  -8   1  12       73.86       77.99      2.47 o 
  -7   1  12       77.68       74.91      1.92 o 
  -6   1  12       15.40       16.16      0.97 o 
  -5   1  12      183.61      176.40      2.76 o 
  -4   1  12        5.39        6.65      0.43 o 
  -3   1  12        7.73        3.60      0.50 o 
  -2   1  12     1775.23     1770.21     17.84 o 
  -1   1  12        2.75        4.00      0.41 o 
   0   1  12        8.91        6.09      0.54 o 
   1   1  12      127.34      109.76      2.24 o 
   2   1  12      316.20      255.66      4.28 o 
   3   1  12        7.60        8.89      0.89 o 
   4   1  12        1.26        2.38      0.99 o 
   5   1  12        2.09        0.99      0.82 o 
   6   1  12       10.01        6.70      1.24 o 
   7   1  12        9.96        8.92      1.76 o 
   8   1  12       12.38       13.07      1.45 o 
 -17   2  12       76.89       69.24      3.33 o 
 -16   2  12        0.00        0.46      1.13 o 
 -15   2  12        3.92        5.76      1.20 o 
 -14   2  12        0.13       -0.02      0.68 o 
 -13   2  12        6.24        6.17      0.99 o 
 -12   2  12       51.52       51.70      2.41 o 
 -11   2  12       55.57       59.13      2.37 o 
 -10   2  12       57.29       63.25      2.27 o 
  -9   2  12       22.72       10.05      1.41 o 
  -8   2  12       21.16       35.41      1.45 o 
  -7   2  12       69.23       58.53      1.53 o 
  -6   2  12       26.99       26.37      0.92 o 
  -5   2  12      270.17      247.09      2.85 o 
  -4   2  12       28.63       17.41      1.58 o 
  -3   2  12      433.23      397.80      5.64 o 
  -2   2  12      230.69      202.50      2.11 o 
  -1   2  12       13.54       15.56      0.71 o 
   0   2  12      784.61      690.94     10.54 o 
   1   2  12       66.88       67.71      1.97 o 
   2   2  12       59.78       60.18      2.00 o 
   3   2  12       33.04       34.08      1.80 o 
   4   2  12        0.54        0.52      0.68 o 
   5   2  12        9.20        7.14      1.19 o 
   6   2  12       69.65       76.22      3.53 o 
   7   2  12        0.01        0.45      1.04 o 
   8   2  12        0.15       -0.45      0.92 o 
 -16   3  12       99.21      101.74      3.95 o 
 -15   3  12       39.87       43.54      2.31 o 
 -14   3  12       29.17       32.89      2.13 o 
 -13   3  12       37.76       39.48      2.01 o 
 -12   3  12        6.52        8.53      1.22 o 
 -11   3  12        1.75        2.28      1.12 o 
 -10   3  12        9.57        8.38      1.56 o 
  -9   3  12      317.19      300.55      5.85 o 
  -8   3  12      397.13      348.55      5.57 o 
  -7   3  12       74.70       80.67      1.97 o 
  -6   3  12      286.06      285.92      5.22 o 
  -5   3  12        5.92        7.59      0.54 o 
  -4   3  12       64.03       74.96      1.35 o 
  -3   3  12      825.50      844.16      8.77 o 
  -2   3  12      573.15      607.76      7.32 o 
  -1   3  12      200.08      179.88      4.53 o 
   0   3  12      533.12      550.49      8.82 o 
   1   3  12      242.88      225.85      6.50 o 
   2   3  12      197.93      188.61      6.45 o 
   3   3  12      169.29      148.77      3.90 o 
   4   3  12       11.29        9.37      1.20 o 
   5   3  12      351.47      351.13      7.26 o 
   6   3  12        2.56        1.06      1.03 o 
   7   3  12       11.89       10.84      1.32 o 
   8   3  12       14.66       17.88      2.28 o 
 -16   4  12       16.96       20.11      2.11 o 
 -15   4  12        0.41        0.89      0.96 o 
 -14   4  12        1.18        0.71      0.81 o 
 -13   4  12        1.89        0.67      0.85 o 
 -12   4  12       50.78       56.53      2.16 o 
 -11   4  12       41.27       42.76      1.86 o 
 -10   4  12       66.63       62.04      3.74 o 
  -9   4  12       65.72       54.67      2.16 o 
  -8   4  12        3.22        3.09      0.76 o 
  -7   4  12      364.82      272.91      4.87 o 
  -6   4  12       24.10       12.08      0.81 o 
  -5   4  12      126.17      121.32      2.17 o 
  -4   4  12       86.05       83.97      3.98 o 
  -3   4  12      196.03      207.28      3.12 o 
  -2   4  12      108.71       95.65      1.88 o 
  -1   4  12      424.55      437.11      6.33 o 
   0   4  12       69.89       69.16      2.16 o 
   1   4  12      231.80      223.42      5.45 o 
   2   4  12       26.29       31.09      1.72 o 
   3   4  12       76.64       68.35      2.64 o 
   4   4  12      182.43      184.21      5.35 o 
   5   4  12       74.29       77.87      3.03 o 
   6   4  12        0.04       -0.76      0.76 o 
   7   4  12        2.89        2.69      1.05 o 
   8   4  12      101.20      107.18      4.63 o 
 -16   5  12       44.08       51.77      6.32 o 
 -15   5  12       29.54       26.47      2.29 o 
 -14   5  12        6.52        6.15      1.18 o 
 -13   5  12       81.67       85.47      3.18 o 
 -12   5  12      107.58      103.93      3.62 o 
 -11   5  12       51.98       59.57      2.41 o 
 -10   5  12       27.33       23.46      1.63 o 
  -9   5  12        5.94        2.64      1.01 o 
  -8   5  12        1.50        1.61      0.55 o 
  -7   5  12       89.33       65.84      1.75 o 
  -6   5  12      129.22      148.92      2.72 o 
  -5   5  12      231.46      196.81      3.37 o 
  -4   5  12       69.33       67.96      1.64 o 
  -3   5  12      102.71      100.80      2.07 o 
  -2   5  12      393.49      398.45      5.50 o 
  -1   5  12        3.22        3.22      0.63 o 
   0   5  12      750.00      737.71     10.32 o 
   1   5  12       91.10       90.24      2.77 o 
   2   5  12      816.43      781.87     12.91 o 
   3   5  12       37.61       36.73      2.17 o 
   4   5  12       78.52       69.92      3.87 o 
   5   5  12       35.39       32.83      1.75 o 
   6   5  12        0.11       -0.35      0.85 o 
   7   5  12       29.81       31.47      3.85 o 
 -15   6  12        0.01       -0.31      1.12 o 
 -14   6  12        5.21        5.44      1.17 o 
 -13   6  12       29.32       27.10      2.13 o 
 -12   6  12      142.53      146.56      3.73 o 
 -11   6  12       25.55       26.68      1.71 o 
 -10   6  12        5.40        4.51      0.88 o 
  -9   6  12       10.77       10.12      0.85 o 
  -8   6  12       57.43       56.26      1.79 o 
  -7   6  12      140.81      128.75      3.14 o 
  -6   6  12      186.61      192.94      3.42 o 
  -5   6  12      389.96      326.45      4.90 o 
  -4   6  12       22.61       13.60      0.93 o 
  -3   6  12      134.25      125.49      2.53 o 
  -2   6  12       26.14       27.97      1.29 o 
  -1   6  12     1344.16     1293.55     15.48 o 
   0   6  12       76.15       72.03      2.17 o 
   1   6  12       53.77       48.39      1.85 o 
   2   6  12       56.30       48.15      2.26 o 
   3   6  12      280.83      299.40      6.57 o 
   4   6  12        4.62        4.68      1.02 o 
   5   6  12       55.98       55.82      2.06 o 
   6   6  12        7.83        8.49      1.50 o 
   7   6  12        7.21        8.66      3.96 o 
 -14   7  12       11.77       13.17      4.56 o 
 -13   7  12        1.51        0.78      1.06 o 
 -12   7  12       67.03       67.75      2.89 o 
 -11   7  12      106.59      102.58      3.03 o 
 -10   7  12        4.39        2.99      0.88 o 
  -9   7  12       66.62       71.31      1.92 o 
  -8   7  12      113.28      129.18      2.58 o 
  -7   7  12        2.03        2.15      0.58 o 
  -6   7  12       79.18       66.28      2.15 o 
  -5   7  12       23.43       18.64      1.17 o 
  -4   7  12       59.22       60.74      1.83 o 
  -3   7  12      428.57      401.63      5.93 o 
  -2   7  12      604.80      582.69      7.98 o 
  -1   7  12        5.01        3.06      0.71 o 
   0   7  12      350.07      335.03      5.90 o 
   1   7  12      268.04      263.15      5.11 o 
   2   7  12        5.28        4.27      0.83 o 
   3   7  12       18.09       18.47      1.35 o 
   4   7  12      172.00      161.07      3.94 o 
   5   7  12       52.64       50.67      2.26 o 
   6   7  12        1.78        0.46      1.36 o 
 -14   8  12        0.79       -0.73      1.10 o 
 -13   8  12       29.76       36.87      2.31 o 
 -12   8  12        0.91        0.55      1.15 o 
 -11   8  12       55.25       57.08      4.16 o 
 -10   8  12       19.53       18.69      1.37 o 
  -9   8  12      146.04      152.65      3.06 o 
  -8   8  12      133.46      126.63      2.68 o 
  -7   8  12        1.23       -0.10      0.55 o 
  -6   8  12        0.52        0.38      0.55 o 
  -5   8  12      358.50      350.28      5.18 o 
  -4   8  12       24.41       24.41      1.20 o 
  -3   8  12      374.08      360.67      5.05 o 
  -2   8  12      627.94      603.19      7.53 o 
  -1   8  12      272.98      266.61      4.16 o 
   0   8  12       60.11       63.69      1.87 o 
   1   8  12       56.35       62.72      2.60 o 
   2   8  12        0.65        0.13      0.69 o 
   3   8  12        1.37        1.49      0.82 o 
   4   8  12      143.93      140.99      3.82 o 
   5   8  12        0.48        1.10      1.04 o 
   6   8  12       66.29       63.21     10.16 o 
 -13   9  12       68.42       65.29      3.20 o 
 -12   9  12       20.20       19.78      1.77 o 
 -11   9  12       19.53       17.64      2.09 o 
 -10   9  12       17.13       16.83      1.67 o 
  -9   9  12       26.87       25.49      1.75 o 
  -8   9  12       15.44       16.22      1.41 o 
  -7   9  12       40.21       39.07      1.98 o 
  -6   9  12       12.15        9.73      0.96 o 
  -5   9  12        0.17        0.64      0.58 o 
  -4   9  12      119.41      112.40      2.50 o 
  -3   9  12       60.61       61.43      1.85 o 
  -2   9  12        0.57       -0.60      0.60 o 
  -1   9  12       10.09        7.71      0.92 o 
   0   9  12       13.28       11.71      1.08 o 
   1   9  12       48.11       48.95      1.94 o 
   2   9  12       43.61       40.24      2.21 o 
   3   9  12        0.27       -1.13      1.13 o 
   4   9  12        4.70        3.57      1.20 o 
   5   9  12       59.39       65.57      3.82 o 
 -12  10  12       46.65       40.86      4.13 o 
 -11  10  12       27.71       33.22      2.21 o 
 -10  10  12       34.78       34.78      2.79 o 
  -9  10  12        1.97        3.34      1.12 o 
  -8  10  12       25.80       26.90      1.82 o 
  -7  10  12        2.77        6.48      1.32 o 
  -6  10  12      131.36      133.89      3.21 o 
  -5  10  12       54.41       54.66      2.05 o 
  -4  10  12      133.85      138.42      2.96 o 
  -3  10  12        2.31        1.39      0.71 o 
  -2  10  12        6.08        3.92      0.91 o 
  -1  10  12       78.67       81.60      2.83 o 
   0  10  12        1.74        3.46      0.95 o 
   1  10  12       88.23       94.73      3.11 o 
   2  10  12       25.68       25.48      2.22 o 
   3  10  12        0.40        2.70      1.86 o 
 -10  11  12        9.55        9.03      1.63 o 
  -9  11  12        7.08        7.22      1.67 o 
  -8  11  12        0.78        1.81      1.14 o 
  -7  11  12        4.22        2.60      1.29 o 
  -6  11  12        9.81       10.22      1.91 o 
  -5  11  12       72.33       74.42      2.69 o 
  -4  11  12       10.97       11.14      1.35 o 
  -3  11  12       17.51       18.77      1.63 o 
  -2  11  12        8.72        8.46      1.42 o 
  -1  11  12        3.58        3.60      1.24 o 
   0  11  12        0.12        0.66      1.10 o 
   1  11  12        3.77        2.18      1.41 o 
   2  11  12        0.53       -1.21      1.21 o 
  -7  12  12        6.95        4.53      2.29 o 
  -6  12  12        3.77        2.43      1.24 o 
  -5  12  12        3.42        3.01      1.27 o 
  -4  12  12       35.98       33.01      2.43 o 
  -3  12  12        1.52        1.18      1.15 o 
  -2  12  12       10.70        8.74      1.58 o 
  -1  12  12       14.51       11.97      3.86 o 
 -17   1  13       32.02       34.44      2.65 o 
 -16   1  13       51.04       53.62      2.61 o 
 -15   1  13        1.40        1.92      0.87 o 
 -14   1  13        4.49        4.01      1.32 o 
 -13   1  13        6.89        6.84      1.48 o 
 -12   1  13       48.95       54.99      2.83 o 
 -11   1  13       27.80       22.03      1.90 o 
 -10   1  13        2.69        0.54      0.69 o 
  -9   1  13        6.10        4.17      1.70 o 
  -8   1  13      330.69      303.71      5.31 o 
  -7   1  13        6.47        7.32      0.53 o 
  -6   1  13      256.09      264.19      2.82 o 
  -5   1  13      586.29      580.79      6.83 o 
  -4   1  13     2413.32     2399.78     26.18 o 
  -3   1  13       32.57       31.92      0.80 o 
  -2   1  13     1232.43     1136.08     11.69 o 
  -1   1  13       83.19       49.83      1.06 o 
   0   1  13       33.66       32.44      1.07 o 
   1   1  13      264.37      200.49      5.59 o 
   2   1  13        6.70       13.12      0.95 o 
   3   1  13       35.88       28.52      1.69 o 
   4   1  13        0.17        0.27      0.73 o 
   5   1  13       12.03       14.92      1.52 o 
   6   1  13       28.93       31.74      2.97 o 
   7   1  13       10.19        9.13      1.60 o 
   8   1  13        9.88       10.37      2.19 o 
 -17   2  13        7.36        7.10      1.60 o 
 -16   2  13       23.40       21.64      2.13 o 
 -15   2  13       68.13       70.68      2.34 o 
 -14   2  13        3.73        2.72      0.92 o 
 -13   2  13       31.68       29.84      2.19 o 
 -12   2  13       17.58       14.32      1.50 o 
 -11   2  13       11.97        9.23      1.17 o 
 -10   2  13        1.55        0.18      0.61 o 
  -9   2  13      758.82      667.22     10.76 o 
  -8   2  13        3.24        1.00      0.46 o 
  -7   2  13      219.56      195.06      3.31 o 
  -6   2  13     1506.16     1514.44     15.32 o 
  -5   2  13      347.59      382.90      5.38 o 
  -4   2  13      244.84      255.38      4.55 o 
  -3   2  13     1493.28     1531.82     22.32 o 
  -2   2  13      601.59      613.37      6.06 o 
  -1   2  13        9.40       11.33      0.67 o 
   0   2  13       35.41       58.79      1.73 o 
   1   2  13       92.13       68.11      2.06 o 
   2   2  13      239.51      207.61      4.39 o 
   3   2  13       14.46       12.94      1.24 o 
   4   2  13        5.81        7.07      1.09 o 
   5   2  13        8.99        9.09      1.31 o 
   6   2  13       49.35       49.81      4.19 o 
   7   2  13      150.15      145.13      4.61 o 
   8   2  13       11.04       12.78      1.77 o 
 -16   3  13        0.65        0.36      1.27 o 
 -15   3  13       72.80       73.99      2.60 o 
 -14   3  13      395.09      401.63      7.16 o 
 -13   3  13       43.83       44.35      2.10 o 
 -12   3  13      123.36      125.82      3.84 o 
 -11   3  13       52.15       47.83      2.19 o 
 -10   3  13        2.43        3.53      0.81 o 
  -9   3  13       58.53       39.84      1.74 o 
  -8   3  13       82.91       86.94      2.17 o 
  -7   3  13      156.68      125.39      2.58 o 
  -6   3  13      137.93      110.14      2.61 o 
  -5   3  13       80.03       80.94      1.54 o 
  -4   3  13       64.75       62.24      1.08 o 
  -3   3  13      911.30      795.30      9.26 o 
  -2   3  13       16.35       18.31      1.27 o 
  -1   3  13       62.38       70.22      1.64 o 
   0   3  13     1884.53     1703.40     34.98 o 
   1   3  13       79.69       63.16      2.06 o 
   2   3  13      269.54      249.50      5.13 o 
   3   3  13       31.43       27.15      1.76 o 
   4   3  13        0.85       -0.09      0.74 o 
   5   3  13        0.19       -0.22      0.86 o 
   6   3  13        0.03        0.40      1.07 o 
   7   3  13       14.55       11.65      2.40 o 
   8   3  13       21.61       27.35      2.81 o 
 -16   4  13        0.92        0.46      1.97 o 
 -15   4  13       15.98       13.40      1.42 o 
 -14   4  13      123.12      129.32      3.58 o 
 -13   4  13       23.51       25.09      1.72 o 
 -12   4  13        0.32        1.56      0.96 o 
 -11   4  13      242.51      248.10      5.66 o 
 -10   4  13      182.74      183.53      4.45 o 
  -9   4  13       74.63       51.32      2.51 o 
  -8   4  13       24.70       30.78      1.97 o 
  -7   4  13      677.14      574.27      9.96 o 
  -6   4  13       33.79       18.14      1.12 o 
  -5   4  13       42.93       29.71      1.26 o 
  -4   4  13       17.24       17.58      0.80 o 
  -3   4  13      931.72      923.10     10.90 o 
  -2   4  13      988.05      903.28     10.76 o 
  -1   4  13       25.78       20.93      1.09 o 
   0   4  13      163.12      169.17      3.78 o 
   1   4  13        8.50        7.64      0.98 o 
   2   4  13        7.01        7.94      1.05 o 
   3   4  13       11.79        9.55      1.24 o 
   4   4  13        6.77        5.52      1.11 o 
   5   4  13      136.14      143.15      4.29 o 
   6   4  13        0.29        1.69      1.10 o 
   7   4  13        8.51        8.27      1.49 o 
 -16   5  13      380.52      377.96      9.13 o 
 -15   5  13       68.50       67.40      2.79 o 
 -14   5  13       10.65       12.06      1.62 o 
 -13   5  13        0.16       -0.07      0.91 o 
 -12   5  13       15.29       17.93      2.40 o 
 -11   5  13       42.13       46.43      3.01 o 
 -10   5  13      168.60      180.23      5.60 o 
  -9   5  13       15.55       14.55      1.63 o 
  -8   5  13        0.09        0.08      0.48 o 
  -7   5  13       66.30       53.89      1.57 o 
  -6   5  13        9.27        6.40      0.66 o 
  -5   5  13       17.81       10.83      0.85 o 
  -4   5  13        6.70        2.36      0.54 o 
  -3   5  13       58.00       54.64      1.48 o 
  -2   5  13      636.35      587.83      7.60 o 
  -1   5  13     1951.02     1818.63     23.42 o 
   0   5  13       21.20       17.58      1.17 o 
   1   5  13        6.29        5.82      1.11 o 
   2   5  13      235.61      229.11      5.17 o 
   3   5  13      115.63      120.67      3.66 o 
   4   5  13      128.75      125.69      3.94 o 
   5   5  13        0.03       -0.92      0.92 o 
   6   5  13        0.38        1.09      1.28 o 
   7   5  13       37.57       39.86      3.20 o 
 -15   6  13        0.32        1.16      1.22 o 
 -14   6  13        1.92       -0.04      1.15 o 
 -13   6  13        0.00       -0.53      0.83 o 
 -12   6  13       35.13       33.30      1.97 o 
 -11   6  13      405.99      414.43      7.05 o 
 -10   6  13       74.18       77.59      2.97 o 
  -9   6  13       13.10       10.48      1.01 o 
  -8   6  13        0.26        0.02      0.52 o 
  -7   6  13      101.07       82.44      2.09 o 
  -6   6  13       36.05       37.37      1.41 o 
  -5   6  13      446.99      380.94      5.52 o 
  -4   6  13       33.49       29.44      1.27 o 
  -3   6  13      169.88      147.21      2.83 o 
  -2   6  13       49.17       48.70      1.57 o 
  -1   6  13       89.56       85.50      2.14 o 
   0   6  13       46.10       45.70      1.76 o 
   1   6  13      128.75      135.13      3.23 o 
   2   6  13      166.47      155.23      3.65 o 
   3   6  13      355.95      357.10      7.51 o 
   4   6  13        1.39        1.03      1.00 o 
   5   6  13        0.23        0.18      0.76 o 
   6   6  13        1.36        1.61      1.35 o 
 -15   7  13       11.11       19.01      2.96 o 
 -14   7  13       50.07       53.11      2.59 o 
 -13   7  13        2.92        2.85      1.32 o 
 -12   7  13       65.96       64.02      2.55 o 
 -11   7  13        4.55        3.29      0.94 o 
 -10   7  13        7.46        4.48      0.98 o 
  -9   7  13       27.86       29.46      1.41 o 
  -8   7  13      203.32      197.29      3.82 o 
  -7   7  13      205.29      200.62      3.77 o 
  -6   7  13       11.11       15.45      1.11 o 
  -5   7  13       17.98       17.35      1.15 o 
  -4   7  13        6.28        5.83      0.78 o 
  -3   7  13      165.25      172.17      3.32 o 
  -2   7  13      183.97      179.85      3.47 o 
  -1   7  13       23.28       20.21      1.29 o 
   0   7  13       74.85       69.76      2.33 o 
   1   7  13        3.20        2.55      0.85 o 
   2   7  13        9.22        9.31      1.35 o 
   3   7  13       10.88        9.35      1.08 o 
   4   7  13       66.89       63.30      2.25 o 
   5   7  13        6.53        8.40      1.27 o 
   6   7  13      180.19      187.67      6.36 o 
 -14   8  13      137.94      140.51      4.83 o 
 -13   8  13        1.87        1.04      1.27 o 
 -12   8  13        5.82        5.70      1.46 o 
 -11   8  13        4.53        5.21      1.75 o 
 -10   8  13        5.40        4.75      0.91 o 
  -9   8  13      129.96      141.45      2.92 o 
  -8   8  13       64.84       69.12      1.94 o 
  -7   8  13       18.77       20.37      1.20 o 
  -6   8  13        0.01        0.37      0.61 o 
  -5   8  13       11.15       10.33      1.03 o 
  -4   8  13       19.42       18.46      1.28 o 
  -3   8  13      131.52      134.61      3.02 o 
  -2   8  13        0.40        1.84      0.75 o 
  -1   8  13       22.36       20.76      1.40 o 
   0   8  13        0.31       -0.15      0.83 o 
   1   8  13      164.43      180.72      4.20 o 
   2   8  13        1.33        2.00      0.83 o 
   3   8  13       38.82       41.52      2.56 o 
   4   8  13        0.01        2.40      1.01 o 
   5   8  13       12.15       11.42      2.81 o 
 -13   9  13       48.86       43.99      2.60 o 
 -12   9  13       16.07       18.70      4.50 o 
 -11   9  13        6.58        8.40      1.66 o 
 -10   9  13       31.51       32.78      2.62 o 
  -9   9  13        2.48        2.86      0.79 o 
  -8   9  13       93.72       91.46      2.36 o 
  -7   9  13       59.15       64.41      1.97 o 
  -6   9  13       11.48       11.84      1.03 o 
  -5   9  13      159.56      158.36      3.07 o 
  -4   9  13      343.91      350.30      5.16 o 
  -3   9  13        0.02       -0.16      0.62 o 
  -2   9  13       10.34        7.92      0.93 o 
  -1   9  13        2.88        1.46      0.72 o 
   0   9  13        3.21        0.93      0.69 o 
   1   9  13        6.29        4.53      0.92 o 
   2   9  13       11.83       14.97      2.06 o 
   3   9  13       20.40       22.98      2.12 o 
   4   9  13        2.56        3.69      1.26 o 
 -11  10  13        0.05        0.74      1.26 o 
 -10  10  13       12.77       11.17      1.81 o 
  -9  10  13        4.61        3.73      1.22 o 
  -8  10  13        0.55        0.12      0.79 o 
  -7  10  13      100.50      103.36      2.94 o 
  -6  10  13        0.00        0.64      0.70 o 
  -5  10  13       96.32      101.27      2.52 o 
  -4  10  13      308.71      302.93      5.34 o 
  -3  10  13       57.76       62.97      2.03 o 
  -2  10  13       41.19       39.88      1.81 o 
  -1  10  13        9.60       10.18      1.27 o 
   0  10  13        0.03        0.71      0.92 o 
   1  10  13        0.05        0.69      1.07 o 
   2  10  13        8.27        5.12      1.66 o 
   3  10  13        5.91        4.00      1.65 o 
 -10  11  13        1.46       -0.56      1.79 o 
  -9  11  13       44.26       41.78      6.72 o 
  -8  11  13       13.57       13.42      1.69 o 
  -7  11  13       24.25       22.64      3.60 o 
  -6  11  13       31.34       32.46      2.35 o 
  -5  11  13       86.19       90.52      5.59 o 
  -4  11  13        2.97        1.81      1.17 o 
  -3  11  13        0.72       -0.48      1.03 o 
  -2  11  13        0.54       -0.91      1.00 o 
  -1  11  13        6.67        6.07      1.42 o 
   0  11  13        1.15        3.56      1.44 o 
   1  11  13       20.64       22.89      2.53 o 
  -7  12  13        2.42       -0.28      1.30 o 
  -6  12  13      198.38      204.30      6.48 o 
  -5  12  13       53.89       45.09      7.11 o 
  -4  12  13        0.01       -0.66      1.26 o 
  -3  12  13      170.20      165.51      5.72 o 
  -2  12  13        0.01       -1.27      1.28 o 
 -17   0  14       34.36       39.47      3.99 o 
 -16   0  14        3.01        2.56      1.39 o 
 -15   0  14        1.89        1.81      2.01 o 
 -14   0  14       36.23       36.74      4.20 o 
 -13   0  14        4.10        1.56      1.54 o 
 -12   0  14       31.54       22.75      2.89 o 
 -11   0  14     1144.04     1040.62     27.89 o 
 -10   0  14      469.68      409.16     12.32 o 
  -9   0  14      549.55      520.05     14.47 o 
  -8   0  14      509.06      481.82     13.04 o 
  -7   0  14      898.95      960.47     12.36 o 
  -6   0  14     1061.72     1048.39     11.66 o 
  -5   0  14     1121.80     1214.35     32.22 o 
  -4   0  14     1335.73     1386.02     36.41 o 
  -3   0  14      169.57      170.89      3.87 o 
  -2   0  14      854.40      978.53     14.44 o 
  -1   0  14       12.58       25.25      1.94 o 
   0   0  14      292.19      245.85      5.50 o 
   1   0  14       48.41       48.51      2.10 o 
   2   0  14       18.55       14.88      1.46 o 
   3   0  14       85.15       69.74      3.01 o 
   4   0  14      395.91      401.08      9.56 o 
   5   0  14      460.36      455.67     15.81 o 
   6   0  14        0.03       -1.19      1.64 o 
   7   0  14      246.17      240.54     10.68 o 
 -17   1  14       31.64       34.61      3.11 o 
 -16   1  14       36.06       34.20      1.87 o 
 -15   1  14        0.38        0.15      1.08 o 
 -14   1  14       59.55       67.20      3.56 o 
 -13   1  14        5.59        4.07      1.32 o 
 -12   1  14       42.61       37.08      2.41 o 
 -11   1  14      367.91      335.79      7.85 o 
 -10   1  14      227.03      207.96      5.74 o 
  -9   1  14       68.27       53.19      1.80 o 
  -8   1  14       34.64       23.57      1.13 o 
  -7   1  14       80.90       77.78      1.46 o 
  -6   1  14       61.94       60.17      1.21 o 
  -5   1  14     1230.23     1147.57     12.92 o 
  -4   1  14      983.99      971.82     15.23 o 
  -3   1  14       38.42       25.47      1.45 o 
  -2   1  14     1163.62     1085.74     11.65 o 
  -1   1  14       27.29       16.58      0.77 o 
   0   1  14      525.28      464.11      7.50 o 
   1   1  14       51.98       38.89      3.57 o 
   2   1  14        0.24        1.28      0.64 o 
   3   1  14      111.78      114.02      3.21 o 
   4   1  14        8.85        7.42      2.18 o 
   5   1  14        0.79        0.59      1.39 o 
   6   1  14       16.35       20.07      1.97 o 
   7   1  14       15.46       16.10      2.33 o 
 -17   2  14       13.31        9.08      2.29 o 
 -16   2  14       81.83       88.46      2.92 o 
 -15   2  14       38.10       36.62      2.14 o 
 -14   2  14       12.72       11.86      1.71 o 
 -13   2  14      192.34      178.71      4.81 o 
 -12   2  14      284.79      282.50      6.15 o 
 -11   2  14      106.07       92.84      2.93 o 
 -10   2  14       45.47       39.51      1.76 o 
  -9   2  14      634.52      541.74      8.97 o 
  -8   2  14      555.40      456.50      6.69 o 
  -7   2  14       26.48       22.96      0.98 o 
  -6   2  14      393.90      382.25      4.27 o 
  -5   2  14      504.96      521.63     10.60 o 
  -4   2  14       65.15       60.04      1.70 o 
  -3   2  14       95.31      100.69      2.38 o 
  -2   2  14        0.59        1.16      0.39 o 
  -1   2  14        0.24        0.83      0.55 o 
   0   2  14       25.39       34.46      1.39 o 
   1   2  14        5.43        4.07      1.25 o 
   2   2  14       36.18       36.55      1.69 o 
   3   2  14      204.60      197.28      4.57 o 
   4   2  14        0.19        1.22      0.83 o 
   5   2  14        2.08        2.30      1.05 o 
   6   2  14      441.98      471.20      9.48 o 
   7   2  14        9.98        6.17      1.79 o 
 -16   3  14       32.25       35.53      2.13 o 
 -15   3  14        7.82        9.07      1.33 o 
 -14   3  14       17.41       20.20      2.03 o 
 -13   3  14       56.31       52.56      2.66 o 
 -12   3  14       25.66       23.43      3.32 o 
 -11   3  14        3.41        3.59      0.93 o 
 -10   3  14       14.39       19.87      1.47 o 
  -9   3  14       78.25       63.62      2.16 o 
  -8   3  14        6.96        7.52      0.79 o 
  -7   3  14       21.29       11.13      0.96 o 
  -6   3  14      149.65      183.42      3.31 o 
  -5   3  14      167.65      174.86      2.89 o 
  -4   3  14      234.74      215.00      3.03 o 
  -3   3  14     1542.45     1522.89     19.21 o 
  -2   3  14      169.43      152.02      2.42 o 
  -1   3  14        8.50       13.65      0.83 o 
   0   3  14      192.41      203.23      4.13 o 
   1   3  14       29.18       30.54      1.54 o 
   2   3  14       19.06       11.06      1.18 o 
   3   3  14       48.41       42.02      2.08 o 
   4   3  14        1.72        2.47      0.93 o 
   5   3  14        0.17        0.15      0.90 o 
   6   3  14       62.65       61.29      3.04 o 
   7   3  14       49.59       53.18      3.88 o 
 -16   4  14        2.71        2.33      1.21 o 
 -15   4  14        0.21       -0.44      0.95 o 
 -14   4  14        0.28        0.39      0.86 o 
 -13   4  14      220.09      217.93      5.66 o 
 -12   4  14       47.30       45.25      2.48 o 
 -11   4  14       30.08       32.99      2.11 o 
 -10   4  14       36.38       30.65      1.91 o 
  -9   4  14       17.97       11.09      1.21 o 
  -8   4  14      606.80      572.62      9.83 o 
  -7   4  14      229.09      167.46      6.26 o 
  -6   4  14      150.86      115.82      2.44 o 
  -5   4  14        0.77        0.35      0.34 o 
  -4   4  14      114.20      124.78      2.16 o 
  -3   4  14      115.29      121.34      3.22 o 
  -2   4  14        6.55        9.45      0.97 o 
  -1   4  14      260.76      243.86      4.08 o 
   0   4  14      115.97      117.48      3.04 o 
   1   4  14      182.58      166.76      4.21 o 
   2   4  14        0.07       -0.04      0.67 o 
   3   4  14        1.04        1.76      0.84 o 
   4   4  14       19.95       25.58      1.99 o 
   5   4  14        0.02        0.17      0.97 o 
   6   4  14        1.39        1.94      1.22 o 
   7   4  14       60.40       61.07      4.70 o 
 -16   5  14        2.93        2.24      1.32 o 
 -15   5  14       12.12        9.43      1.59 o 
 -14   5  14       15.37       12.26      1.61 o 
 -13   5  14       19.90       20.73      1.81 o 
 -12   5  14       13.28       12.02      1.92 o 
 -11   5  14       13.92       13.80      1.88 o 
 -10   5  14      265.45      248.42      6.82 o 
  -9   5  14      160.52      153.57      3.50 o 
  -8   5  14       18.72       27.50      2.73 o 
  -7   5  14        0.76       -0.43      0.43 o 
  -6   5  14       26.90       25.43      1.10 o 
  -5   5  14        0.96        0.33      0.42 o 
  -4   5  14      145.80      117.27      2.26 o 
  -3   5  14       41.29       50.87      1.44 o 
  -2   5  14       15.79       17.54      1.00 o 
  -1   5  14       41.84       48.26      1.63 o 
   0   5  14       41.63       43.93      1.65 o 
   1   5  14       64.22       59.62      2.32 o 
   2   5  14       33.26       25.76      1.83 o 
   3   5  14       72.52       75.15      2.92 o 
   4   5  14        0.01        0.20      0.95 o 
   5   5  14       10.67       10.62      1.59 o 
   6   5  14       39.79       33.80      3.16 o 
 -15   6  14        0.02        1.40      1.38 o 
 -14   6  14        1.28        0.31      1.06 o 
 -13   6  14      151.62      158.36      5.86 o 
 -12   6  14       21.17       21.88      1.63 o 
 -11   6  14      177.88      188.27      7.30 o 
 -10   6  14       32.02       34.69      2.23 o 
  -9   6  14      120.68      132.30      3.35 o 
  -8   6  14       14.12       11.94      0.99 o 
  -7   6  14       26.24       26.11      1.30 o 
  -6   6  14        0.23        0.34      0.50 o 
  -5   6  14       44.91       47.92      1.98 o 
  -4   6  14      776.37      715.14      9.14 o 
  -3   6  14       83.11       83.15      2.03 o 
  -2   6  14        1.48        1.79      0.59 o 
  -1   6  14        0.92        1.04      0.56 o 
   0   6  14        3.09        4.08      0.79 o 
   1   6  14       21.18       20.35      1.45 o 
   2   6  14        0.58        0.98      0.77 o 
   3   6  14        0.98        1.90      1.08 o 
   4   6  14       18.38       20.85      2.22 o 
   5   6  14        2.24        1.20      1.20 o 
   6   6  14        4.70        2.54      1.56 o 
 -15   7  14        1.98        2.68      1.62 o 
 -14   7  14       22.78       26.24      2.56 o 
 -13   7  14        6.93        7.21      1.44 o 
 -12   7  14       67.22       69.44      2.58 o 
 -11   7  14        6.44        7.64      1.15 o 
 -10   7  14       39.84       43.46      2.51 o 
  -9   7  14       45.67       54.84      1.94 o 
  -8   7  14        0.02       -0.58      0.58 o 
  -7   7  14       19.42       19.81      1.27 o 
  -6   7  14        0.11       -0.22      0.52 o 
  -5   7  14        0.50        0.77      0.72 o 
  -4   7  14       36.44       37.61      1.56 o 
  -3   7  14      242.14      218.89      3.90 o 
  -2   7  14      154.02      132.01      2.89 o 
  -1   7  14        1.72        0.29      0.63 o 
   0   7  14        1.08        2.17      0.74 o 
   1   7  14       89.01       84.62      2.68 o 
   2   7  14       67.00       74.08      2.62 o 
   3   7  14       16.74       19.49      1.67 o 
   4   7  14        0.05       -0.21      0.87 o 
   5   7  14        3.58        4.38      1.58 o 
 -14   8  14       22.63       25.69      2.66 o 
 -13   8  14        6.75        5.40      1.55 o 
 -12   8  14       66.76       72.40      3.07 o 
 -11   8  14       14.03       15.69      1.50 o 
 -10   8  14        5.28        3.87      0.88 o 
  -9   8  14       67.38       69.39      2.00 o 
  -8   8  14      139.56      136.23      3.20 o 
  -7   8  14      193.20      194.03      3.88 o 
  -6   8  14        8.93        9.04      0.99 o 
  -5   8  14       65.35       60.20      2.02 o 
  -4   8  14      150.21      141.53      4.79 o 
  -3   8  14      166.26      167.83      3.49 o 
  -2   8  14       83.17       79.41      2.32 o 
  -1   8  14       67.26       63.03      2.13 o 
   0   8  14        6.61        4.23      0.93 o 
   1   8  14      188.71      188.90      4.42 o 
   2   8  14       45.62       45.88      2.44 o 
   3   8  14        3.50        0.19      0.95 o 
   4   8  14       18.75       18.82      1.92 o 
 -13   9  14       73.88       81.65      7.97 o 
 -12   9  14       10.61        7.81      1.71 o 
 -11   9  14       26.06       21.35      1.98 o 
 -10   9  14      126.64      124.91      3.47 o 
  -9   9  14        2.30        2.21      0.76 o 
  -8   9  14        1.55        1.20      0.73 o 
  -7   9  14      119.14      123.82      2.73 o 
  -6   9  14        1.37        0.07      0.63 o 
  -5   9  14       79.16       77.99      2.42 o 
  -4   9  14      198.07      188.60      3.91 o 
  -3   9  14       36.10       33.93      1.82 o 
  -2   9  14        0.55        0.99      0.79 o 
  -1   9  14       82.42       82.18      2.53 o 
   0   9  14        7.15        7.25      0.97 o 
   1   9  14        3.73        3.80      0.99 o 
   2   9  14       75.51       80.79      3.01 o 
   3   9  14       72.71       82.56      4.04 o 
 -11  10  14       44.96       45.49      3.10 o 
 -10  10  14       43.65       46.28      9.85 o 
  -9  10  14       16.13       13.16      1.52 o 
  -8  10  14       50.46       50.64      2.14 o 
  -7  10  14       81.88       83.81      2.34 o 
  -6  10  14       77.52       77.32      2.33 o 
  -5  10  14        2.71        3.49      0.85 o 
  -4  10  14       56.81       58.34      2.03 o 
  -3  10  14        0.33       -0.35      0.70 o 
  -2  10  14        9.58        9.77      1.09 o 
  -1  10  14       57.62       63.57      3.69 o 
   0  10  14       28.92       26.53      1.98 o 
   1  10  14        0.66        0.31      1.11 o 
   2  10  14       76.80       77.61      3.91 o 
  -9  11  14        0.00       -0.11      1.26 o 
  -8  11  14       25.20       22.96      2.11 o 
  -7  11  14        0.74        0.84      1.12 o 
  -6  11  14      254.04      236.72      5.97 o 
  -5  11  14       88.34       86.98      3.38 o 
  -4  11  14        1.54        1.58      1.09 o 
  -3  11  14        0.89        0.67      1.01 o 
  -2  11  14        1.08        0.97      1.11 o 
  -1  11  14        0.33       -0.65      1.19 o 
   0  11  14       23.27       21.86      2.47 o 
  -5  12  14       49.25       53.58      3.42 o 
  -4  12  14        6.67        5.22      2.78 o 
 -17   1  15        5.58        7.68      1.70 o 
 -16   1  15       99.82      106.90      4.19 o 
 -15   1  15       15.97       16.40      1.91 o 
 -14   1  15        2.94        3.30      1.12 o 
 -13   1  15      114.19      112.37      3.59 o 
 -12   1  15       29.62       29.39      1.93 o 
 -11   1  15       79.31       69.91      2.40 o 
 -10   1  15      139.79      134.18      3.65 o 
  -9   1  15      107.19      115.81      2.76 o 
  -8   1  15       20.34       14.31      0.86 o 
  -7   1  15     2643.59     2548.69     27.89 o 
  -6   1  15        0.01        0.20      0.38 o 
  -5   1  15     3033.24     2935.46     36.09 o 
  -4   1  15      692.06      665.74     12.48 o 
  -3   1  15      372.79      335.64      5.60 o 
  -2   1  15      536.95      501.00      6.08 o 
  -1   1  15      635.26      526.13      8.20 o 
   0   1  15        0.80        1.61      0.56 o 
   1   1  15      219.70      192.55      4.04 o 
   2   1  15      106.84       98.10      2.81 o 
   3   1  15        0.02       -0.67      0.67 o 
   4   1  15      171.93      181.06      4.62 o 
   5   1  15       95.44       94.71      3.42 o 
   6   1  15       73.07       78.53      3.31 o 
   7   1  15       57.30       64.04      5.88 o 
 -17   2  15        1.06        1.50      1.16 o 
 -16   2  15       75.26       79.32      2.92 o 
 -15   2  15       52.30       54.08      3.21 o 
 -14   2  15      111.24      112.04      3.87 o 
 -13   2  15       68.28       66.12      3.98 o 
 -12   2  15       33.14       32.49      2.36 o 
 -11   2  15        9.37       11.72      1.22 o 
 -10   2  15      294.89      266.41      6.91 o 
  -9   2  15       56.58       38.62      1.58 o 
  -8   2  15        0.01        3.23      0.66 o 
  -7   2  15        0.75        2.08      0.40 o 
  -6   2  15      188.84      203.12      3.97 o 
  -5   2  15      697.62      704.78     10.96 o 
  -4   2  15      551.26      549.93      8.79 o 
  -3   2  15        6.12        3.95      0.43 o 
  -2   2  15      154.27      146.44      2.63 o 
  -1   2  15        9.74        9.67      0.91 o 
   0   2  15        0.70        0.70      0.53 o 
   1   2  15      110.79       85.65      2.64 o 
   2   2  15       49.05       49.84      2.02 o 
   3   2  15       84.67       88.70      2.90 o 
   4   2  15        1.42        0.64      0.85 o 
   5   2  15       70.17       63.61      2.84 o 
   6   2  15       75.48       73.16      3.85 o 
 -16   3  15        5.38        5.15      1.22 o 
 -15   3  15        9.52        7.83      1.57 o 
 -14   3  15        9.56       10.47      1.58 o 
 -13   3  15       53.32       51.01      2.62 o 
 -12   3  15       17.71       18.70      2.34 o 
 -11   3  15      147.64      141.13      3.79 o 
 -10   3  15        0.46        1.28      0.75 o 
  -9   3  15      413.77      374.94      6.05 o 
  -8   3  15       79.45       69.78      1.94 o 
  -7   3  15       61.64       72.00      2.12 o 
  -6   3  15     1200.43     1086.48     12.53 o 
  -5   3  15      505.99      464.74      5.77 o 
  -4   3  15       67.91       67.17      1.57 o 
  -3   3  15     1288.93     1155.55     14.94 o 
  -2   3  15      603.16      547.83      6.12 o 
  -1   3  15      108.26       90.75      2.58 o 
   0   3  15       11.41        7.43      0.89 o 
   1   3  15        0.08        1.00      0.66 o 
   2   3  15       15.11       13.24      1.30 o 
   3   3  15        5.93        5.84      1.09 o 
   4   3  15       65.09       64.43      2.98 o 
   5   3  15        0.96        0.52      1.03 o 
   6   3  15        0.32        0.76      1.41 o 
 -16   4  15        0.02        0.74      1.33 o 
 -15   4  15      108.60      108.48      3.39 o 
 -14   4  15      125.81      129.07      4.36 o 
 -13   4  15      215.00      225.24      6.87 o 
 -12   4  15       35.32       38.75      2.38 o 
 -11   4  15       16.99       19.61      1.67 o 
 -10   4  15       20.61       21.44      1.94 o 
  -9   4  15      192.96      187.39      4.42 o 
  -8   4  15      300.22      305.19      6.02 o 
  -7   4  15       13.61       12.08      0.94 o 
  -6   4  15      576.33      532.30      7.74 o 
  -5   4  15      535.66      522.05      6.55 o 
  -4   4  15      125.33      114.25      2.00 o 
  -3   4  15        0.59        1.19      0.40 o 
  -2   4  15        7.42        8.20      0.68 o 
  -1   4  15        1.37        4.84      0.78 o 
   0   4  15       17.83       19.50      1.17 o 
   1   4  15        1.96        2.24      0.79 o 
   2   4  15        1.12        0.32      0.76 o 
   3   4  15        4.47        3.08      1.00 o 
   4   4  15       62.16       68.92      2.91 o 
   5   4  15       77.50       73.88      3.36 o 
   6   4  15        7.49       10.41      2.08 o 
 -16   5  15       84.25       86.58      4.15 o 
 -15   5  15       26.89       24.63      2.49 o 
 -14   5  15       39.90       38.44      2.51 o 
 -13   5  15       16.30       19.11      2.39 o 
 -12   5  15       12.35       12.34      1.95 o 
 -11   5  15       51.81       58.00      3.13 o 
 -10   5  15        1.22        1.59      1.45 o 
  -9   5  15       84.18       83.62      2.47 o 
  -8   5  15       63.69       49.95      1.84 o 
  -7   5  15       15.46        6.33      0.70 o 
  -6   5  15       25.27       27.38      1.13 o 
  -5   5  15        8.16        8.25      0.71 o 
  -4   5  15       71.63       79.13      1.79 o 
  -3   5  15        7.97        9.96      0.77 o 
  -2   5  15      125.31      104.88      2.23 o 
  -1   5  15       35.89       24.97      1.26 o 
   0   5  15        0.00       -0.09      0.54 o 
   1   5  15       15.29       13.41      1.16 o 
   2   5  15       10.12        9.29      1.28 o 
   3   5  15        0.11        0.36      0.92 o 
   4   5  15       21.19       20.25      1.93 o 
   5   5  15       16.83       17.21      2.30 o 
 -15   6  15        1.87        1.18      1.38 o 
 -14   6  15        7.71        7.00      1.27 o 
 -13   6  15       15.09       16.30      1.53 o 
 -12   6  15        1.30        0.89      1.03 o 
 -11   6  15       23.76       27.35      2.12 o 
 -10   6  15       78.73       82.21      3.04 o 
  -9   6  15       32.02       31.23      1.81 o 
  -8   6  15       28.42       27.14      1.40 o 
  -7   6  15       16.24       15.94      1.06 o 
  -6   6  15      165.66      157.71      3.00 o 
  -5   6  15        0.02       -0.05      0.47 o 
  -4   6  15        0.57        0.00      0.50 o 
  -3   6  15      119.05      105.23      2.33 o 
  -2   6  15        2.29        0.93      0.56 o 
  -1   6  15       37.09       37.48      1.55 o 
   0   6  15        2.31        1.21      0.69 o 
   1   6  15        0.24       -0.24      0.65 o 
   2   6  15        1.03        0.34      0.80 o 
   3   6  15       38.63       32.51      2.97 o 
   4   6  15        7.91        7.29      1.69 o 
   5   6  15       31.09       42.68      3.92 o 
 -14   7  15        8.96       11.78      1.73 o 
 -13   7  15        6.07        6.03      1.21 o 
 -12   7  15      130.65      127.89      4.94 o 
 -11   7  15        4.47        1.25      1.08 o 
 -10   7  15        2.57        3.33      0.98 o 
  -9   7  15       78.90       79.35      2.34 o 
  -8   7  15       41.66       39.80      1.70 o 
  -7   7  15        3.67        3.17      0.72 o 
  -6   7  15       48.92       52.23      1.76 o 
  -5   7  15        0.74        1.01      0.61 o 
  -4   7  15        4.63        2.78      0.69 o 
  -3   7  15      347.22      320.82      5.12 o 
  -2   7  15        0.14       -0.10      0.67 o 
  -1   7  15       16.67       15.50      1.18 o 
   0   7  15       22.80       21.44      1.42 o 
   1   7  15      123.59      125.00      3.35 o 
   2   7  15        4.38        4.30      1.07 o 
   3   7  15       23.33       20.62      2.03 o 
   4   7  15       14.48       11.40      2.15 o 
 -14   8  15       97.48      103.28      4.51 o 
 -13   8  15       69.94       73.19      3.22 o 
 -12   8  15       53.78       51.67      2.51 o 
 -11   8  15       18.56       18.62      2.81 o 
 -10   8  15       81.60       83.46      3.00 o 
  -9   8  15        7.53        7.66      1.05 o 
  -8   8  15       22.70       23.35      1.52 o 
  -7   8  15        1.80        2.58      0.81 o 
  -6   8  15      188.23      185.37      3.70 o 
  -5   8  15       14.82       14.07      1.16 o 
  -4   8  15        1.43        1.45      0.68 o 
  -3   8  15       26.80       21.15      1.38 o 
  -2   8  15       10.71        9.49      1.51 o 
  -1   8  15       17.96       18.89      1.38 o 
   0   8  15       30.78       30.56      1.76 o 
   1   8  15       34.28       29.80      1.81 o 
   2   8  15        5.35        4.99      1.40 o 
   3   8  15        3.67        3.14      1.65 o 
 -12   9  15        4.37        4.42      1.50 o 
 -11   9  15        0.18       -0.61      1.01 o 
 -10   9  15        9.33        8.18      1.26 o 
  -9   9  15       16.14       13.77      1.35 o 
  -8   9  15        4.66        5.82      1.03 o 
  -7   9  15       49.31       55.45      2.15 o 
  -6   9  15        5.26        4.38      0.91 o 
  -5   9  15       66.13       66.87      4.32 o 
  -4   9  15       98.75       95.12      2.69 o 
  -3   9  15        0.01       -0.70      0.70 o 
  -2   9  15       28.05       28.04      1.72 o 
  -1   9  15        0.05       -0.46      0.76 o 
   0   9  15       37.83       34.84      2.27 o 
   1   9  15       36.53       33.87      2.30 o 
   2   9  15       67.04       73.14      3.15 o 
 -11  10  15       30.62       32.07      2.80 o 
 -10  10  15      111.05      106.37      5.11 o 
  -9  10  15        7.45        7.66      1.34 o 
  -8  10  15      178.12      183.20      4.05 o 
  -7  10  15      155.97      166.57      4.23 o 
  -6  10  15      114.11      123.01      2.86 o 
  -5  10  15      312.18      312.46      4.99 o 
  -4  10  15      153.53      148.17      3.15 o 
  -3  10  15        8.20        6.86      1.36 o 
  -2  10  15       46.52       46.36      2.16 o 
  -1  10  15       97.17      103.59      3.00 o 
   0  10  15       21.50       21.16      2.37 o 
   1  10  15        0.39        1.46      1.40 o 
  -9  11  15        0.22       -0.83      1.26 o 
  -8  11  15       26.98       26.02      2.56 o 
  -7  11  15       66.48       61.56      3.29 o 
  -6  11  15       11.85       14.45      1.63 o 
  -5  11  15        0.65        1.81      1.06 o 
  -4  11  15        3.49        2.96      1.18 o 
  -3  11  15       41.01       35.44      5.38 o 
  -2  11  15       38.90       38.33      8.29 o 
  -1  11  15        4.37        4.38      1.68 o 
 -17   0  16       48.12       52.48      5.91 o 
 -16   0  16      167.99      172.81      9.02 o 
 -15   0  16       22.15       22.41      3.55 o 
 -14   0  16      121.98      121.80      6.60 o 
 -13   0  16        2.91        4.63      1.72 o 
 -12   0  16      574.26      540.19     16.38 o 
 -11   0  16      476.04      444.68     13.54 o 
 -10   0  16      798.38      685.48     18.71 o 
  -9   0  16        4.72        4.92      0.86 o 
  -8   0  16       18.52       11.34      0.98 o 
  -7   0  16     1623.44     1665.25     20.67 o 
  -6   0  16      509.45      465.64     14.43 o 
  -5   0  16       37.90       43.02      3.29 o 
  -4   0  16        5.27        1.56      1.21 o 
  -3   0  16       11.61       17.24      0.96 o 
  -2   0  16       14.06        5.37      0.62 o 
  -1   0  16      228.30      175.69      4.99 o 
   0   0  16        0.09        0.63      0.67 o 
   1   0  16       12.55       15.81      1.50 o 
   2   0  16        5.22        2.02      0.99 o 
   3   0  16       55.28       49.13      2.71 o 
   4   0  16     1151.51     1195.98     32.73 o 
   5   0  16      143.55      148.93      7.58 o 
   6   0  16       58.45       55.06      5.39 o 
 -17   1  16       19.72       13.27      2.53 o 
 -16   1  16        0.81        1.31      1.28 o 
 -15   1  16       12.23       12.67      1.77 o 
 -14   1  16        3.89        0.78      0.97 o 
 -13   1  16       48.54       41.50      2.40 o 
 -12   1  16        1.84        2.02      0.82 o 
 -11   1  16       50.60       35.05      3.18 o 
 -10   1  16        9.29        6.78      0.88 o 
  -9   1  16      177.85      171.69      4.90 o 
  -8   1  16      191.09      157.31      2.83 o 
  -7   1  16      686.75      667.69      7.08 o 
  -6   1  16      251.32      242.29      3.32 o 
  -5   1  16      700.12      643.78     12.42 o 
  -4   1  16      979.95      902.86     13.44 o 
  -3   1  16       58.55       53.01      1.20 o 
  -2   1  16        1.71        2.93      0.78 o 
  -1   1  16       26.80       24.22      1.12 o 
   0   1  16       79.45       63.38      1.95 o 
   1   1  16       15.12       14.92      1.17 o 
   2   1  16       17.88       17.60      1.41 o 
   3   1  16       29.64       28.63      1.89 o 
   4   1  16       34.76       36.79      2.35 o 
   5   1  16        5.06        5.73      1.34 o 
   6   1  16       51.78       60.16      4.24 o 
 -17   2  16        5.24        7.85      1.58 o 
 -16   2  16        2.59        3.66      1.42 o 
 -15   2  16      122.09      126.78      4.36 o 
 -14   2  16        1.12        2.95      1.28 o 
 -13   2  16       30.52       22.56      1.86 o 
 -12   2  16      265.86      251.28      5.59 o 
 -11   2  16       82.17       77.78      2.60 o 
 -10   2  16        1.29        1.88      0.68 o 
  -9   2  16      169.21      170.12      3.68 o 
  -8   2  16      719.71      656.54      9.06 o 
  -7   2  16      113.88      111.35      1.87 o 
  -6   2  16       43.08       38.14      2.51 o 
  -5   2  16        7.67        6.57      0.72 o 
  -4   2  16        0.20        0.68      0.46 o 
  -3   2  16       31.09       43.30      1.17 o 
  -2   2  16       63.32       51.12      1.42 o 
  -1   2  16       64.01       66.65      1.91 o 
   0   2  16       48.10       32.88      1.45 o 
   1   2  16        0.01       -0.01      0.59 o 
   2   2  16       84.88       94.47      2.91 o 
   3   2  16      371.03      372.84      7.39 o 
   4   2  16        0.56        0.39      0.92 o 
   5   2  16       59.34       64.51      3.79 o 
   6   2  16      135.36      153.45      6.50 o 
 -16   3  16        0.01       -0.11      1.42 o 
 -15   3  16       41.99       49.38      3.17 o 
 -14   3  16        0.32        0.92      1.03 o 
 -13   3  16       15.08       16.00      1.68 o 
 -12   3  16      250.49      242.68      5.58 o 
 -11   3  16       26.42       32.37      2.06 o 
 -10   3  16        0.23        1.54      0.71 o 
  -9   3  16      566.52      632.08      9.14 o 
  -8   3  16       46.71       48.59      1.82 o 
  -7   3  16      229.76      220.06      4.38 o 
  -6   3  16      544.99      571.38      6.99 o 
  -5   3  16      133.40      120.96      2.32 o 
  -4   3  16      108.71       98.95      2.05 o 
  -3   3  16       65.21       64.05      2.23 o 
  -2   3  16       15.79       14.90      1.15 o 
  -1   3  16        3.26        4.73      0.61 o 
   0   3  16      123.75      110.73      2.91 o 
   1   3  16       26.50       28.76      1.73 o 
   2   3  16       83.13       87.03      2.85 o 
   3   3  16       90.93       87.35      3.06 o 
   4   3  16        9.53       12.77      1.57 o 
   5   3  16       42.07       41.88      3.28 o 
   6   3  16       71.39       80.92      4.34 o 
 -16   4  16        5.23        5.60      1.65 o 
 -15   4  16        5.64        5.36      1.50 o 
 -14   4  16       60.84       57.02      3.09 o 
 -13   4  16       44.74       51.74      2.69 o 
 -12   4  16       28.28       29.57      2.42 o 
 -11   4  16       41.48       44.04      3.36 o 
 -10   4  16       21.71       20.81      3.22 o 
  -9   4  16       46.48       44.03      2.00 o 
  -8   4  16      150.42      154.19      3.24 o 
  -7   4  16      169.95      167.06      3.30 o 
  -6   4  16      198.63      183.61      4.52 o 
  -5   4  16        1.52        2.58      0.59 o 
  -4   4  16      108.50      112.42      2.45 o 
  -3   4  16        9.77        9.52      0.61 o 
  -2   4  16       12.44        8.27      0.67 o 
  -1   4  16       57.06       49.51      1.48 o 
   0   4  16       26.63       28.83      1.39 o 
   1   4  16      279.67      274.93      6.57 o 
   2   4  16        0.76        0.68      0.86 o 
   3   4  16       13.95       14.30      1.61 o 
   4   4  16       83.96       98.21      3.57 o 
   5   4  16       69.66       70.97      3.87 o 
 -16   5  16        0.09        1.67      1.42 o 
 -15   5  16        8.39        7.46      1.46 o 
 -14   5  16       30.60       31.43      3.13 o 
 -13   5  16       82.20       84.24      4.17 o 
 -12   5  16       21.15       22.00      2.33 o 
 -11   5  16       52.29       47.86      2.82 o 
 -10   5  16       37.19       37.13      1.89 o 
  -9   5  16       32.25       36.78      2.29 o 
  -8   5  16      385.73      392.27      7.04 o 
  -7   5  16      188.00      203.95      3.97 o 
  -6   5  16       18.00       18.00      0.93 o 
  -5   5  16        0.90        1.29      0.60 o 
  -4   5  16      230.12      197.26      3.84 o 
  -3   5  16       44.81       39.95      1.60 o 
  -2   5  16       12.68       12.46      0.89 o 
  -1   5  16       27.84       24.68      1.26 o 
   0   5  16       18.94       19.06      1.28 o 
   1   5  16        2.16        1.13      0.72 o 
   2   5  16       56.02       51.47      4.76 o 
   3   5  16       10.87        9.82      1.48 o 
   4   5  16        6.54        6.77      1.70 o 
   5   5  16        4.91        4.40      1.72 o 
 -15   6  16       59.50       60.35      3.57 o 
 -14   6  16       13.61       12.95      2.66 o 
 -13   6  16        5.07        5.37      1.43 o 
 -12   6  16       24.18       31.05      2.35 o 
 -11   6  16       76.45       69.19      2.91 o 
 -10   6  16      295.22      289.07      5.66 o 
  -9   6  16       93.67       98.94      2.97 o 
  -8   6  16      219.17      226.10      4.59 o 
  -7   6  16      227.95      218.99      3.77 o 
  -6   6  16       68.22       67.27      1.82 o 
  -5   6  16        0.02       -0.04      0.51 o 
  -4   6  16        5.31        4.32      0.65 o 
  -3   6  16       66.07       59.41      1.73 o 
  -2   6  16       17.83       18.79      1.15 o 
  -1   6  16       38.35       36.72      1.57 o 
   0   6  16        2.02        1.51      0.72 o 
   1   6  16        3.70        3.87      0.91 o 
   2   6  16       71.55       80.45      2.67 o 
   3   6  16       37.20       40.08      2.62 o 
   4   6  16       41.37       46.38      3.59 o 
 -14   7  16        6.62        7.62      1.82 o 
 -13   7  16       28.63       32.60      2.64 o 
 -12   7  16       12.65       14.20      1.80 o 
 -11   7  16        5.42        4.71      1.26 o 
 -10   7  16       74.40       78.36      2.79 o 
  -9   7  16        1.87        4.20      0.96 o 
  -8   7  16       21.86       17.33      1.24 o 
  -7   7  16        6.47        6.33      0.84 o 
  -6   7  16       66.55       65.39      1.95 o 
  -5   7  16       12.19       13.12      1.04 o 
  -4   7  16       42.14       38.11      1.56 o 
  -3   7  16        0.39        0.52      0.61 o 
  -2   7  16       20.88       21.27      1.33 o 
  -1   7  16        0.99        0.28      0.66 o 
   0   7  16      167.79      172.65      3.65 o 
   1   7  16       38.79       41.42      2.17 o 
   2   7  16        9.13       11.74      1.61 o 
   3   7  16        0.02        0.70      1.38 o 
 -13   8  16       88.69      100.10      4.28 o 
 -12   8  16        2.57        1.57      1.22 o 
 -11   8  16        7.16        7.39      1.51 o 
 -10   8  16      123.81      136.01      4.13 o 
  -9   8  16      229.23      238.39      4.59 o 
  -8   8  16       79.78       79.97      2.41 o 
  -7   8  16      137.15      136.19      3.32 o 
  -6   8  16        7.77        7.11      0.95 o 
  -5   8  16       11.50        9.38      1.02 o 
  -4   8  16       17.42       17.33      1.51 o 
  -3   8  16       11.65       10.91      1.09 o 
  -2   8  16        3.62        2.62      0.82 o 
  -1   8  16       29.86       30.40      2.17 o 
   0   8  16        0.87        1.56      0.86 o 
   1   8  16       23.26       23.23      1.93 o 
   2   8  16        7.68        8.62      1.92 o 
   3   8  16        0.79       -0.94      1.65 o 
 -12   9  16        3.20        4.03      3.36 o 
 -11   9  16        0.06        0.52      0.98 o 
 -10   9  16       88.45       82.71      3.17 o 
  -9   9  16       13.60       11.00      1.27 o 
  -8   9  16      103.11       96.65      2.81 o 
  -7   9  16       56.71       61.99      2.26 o 
  -6   9  16        0.03       -0.09      0.76 o 
  -5   9  16      302.12      291.01      5.20 o 
  -4   9  16       59.56       60.17      2.37 o 
  -3   9  16        3.01        1.23      0.79 o 
  -2   9  16        0.77        1.42      0.84 o 
  -1   9  16       40.83       37.09      2.33 o 
   0   9  16       15.51       15.96      1.86 o 
   1   9  16       41.00       48.37      3.66 o 
 -11  10  16       34.41       37.92      3.03 o 
 -10  10  16       36.87       39.12      4.56 o 
  -9  10  16        9.07        7.87      1.19 o 
  -8  10  16      233.74      240.88      5.32 o 
  -7  10  16       93.19       98.73      3.44 o 
  -6  10  16        1.67        2.11      1.08 o 
  -5  10  16       26.54       29.94      2.21 o 
  -4  10  16        0.41        1.10      1.05 o 
  -3  10  16        4.51        2.88      1.17 o 
  -2  10  16       64.22       60.53      2.85 o 
  -1  10  16       86.92       83.03      5.51 o 
   0  10  16       16.81       15.87      3.85 o 
  -8  11  16       61.66       62.76      4.45 o 
  -7  11  16       23.09       17.20      2.19 o 
  -6  11  16      457.52      462.49     10.99 o 
  -5  11  16       58.83       52.08      3.50 o 
  -4  11  16        2.13        3.66      1.50 o 
  -3  11  16        3.94        2.17      2.49 o 
 -17   1  17        8.33       10.27      2.22 o 
 -16   1  17       16.37       17.39      2.54 o 
 -15   1  17        1.17        2.40      1.12 o 
 -14   1  17      101.45       92.66      3.39 o 
 -13   1  17       93.24       77.75      2.90 o 
 -12   1  17       47.26       47.25      2.11 o 
 -11   1  17       14.17        7.31      1.02 o 
 -10   1  17       24.85       21.14      1.34 o 
  -9   1  17       65.39       67.75      2.31 o 
  -8   1  17       27.43       35.86      1.01 o 
  -7   1  17     1332.74     1279.73     18.85 o 
  -6   1  17       93.45       92.38      1.69 o 
  -5   1  17       58.90       44.40      1.24 o 
  -4   1  17       15.25       10.05      0.71 o 
  -3   1  17       17.29        9.36      0.60 o 
  -2   1  17       92.81       80.83      1.81 o 
  -1   1  17        0.28       -0.22      0.45 o 
   0   1  17       27.43       28.55      1.47 o 
   1   1  17      109.15      111.05      3.00 o 
   2   1  17        1.29        1.75      0.82 o 
   3   1  17       13.90       12.80      1.46 o 
   4   1  17        7.55        5.96      1.24 o 
   5   1  17       23.91       27.14      3.11 o 
 -17   2  17       14.84       17.37      2.69 o 
 -16   2  17       64.44       68.24      3.47 o 
 -15   2  17       47.07       50.76      3.18 o 
 -14   2  17      253.60      249.98      6.07 o 
 -13   2  17      148.53      137.83      4.01 o 
 -12   2  17      231.22      213.66      4.98 o 
 -11   2  17        7.50        6.98      1.01 o 
 -10   2  17       18.43       15.77      1.39 o 
  -9   2  17      619.00      618.52      8.80 o 
  -8   2  17      232.88      213.97      5.68 o 
  -7   2  17        6.44        5.20      0.54 o 
  -6   2  17        3.41        1.81      0.73 o 
  -5   2  17        7.66        8.87      0.81 o 
  -4   2  17        3.92        7.06      0.76 o 
  -3   2  17      131.45      106.88      2.11 o 
  -2   2  17        2.83        6.39      0.67 o 
  -1   2  17       15.47       15.48      1.28 o 
   0   2  17        0.67        0.74      0.60 o 
   1   2  17       49.80       41.56      1.86 o 
   2   2  17      302.06      311.76      6.35 o 
   3   2  17        7.06        7.09      1.22 o 
   4   2  17       32.19       27.92      2.80 o 
   5   2  17        0.25       -0.23      1.32 o 
 -16   3  17        1.41       -0.29      1.83 o 
 -15   3  17        9.98        8.81      1.59 o 
 -14   3  17       67.14       74.46      3.14 o 
 -13   3  17        0.03        0.51      0.87 o 
 -12   3  17        2.63        3.39      0.97 o 
 -11   3  17      161.05      155.54      3.96 o 
 -10   3  17      265.53      269.95      8.69 o 
  -9   3  17      506.61      461.97      7.07 o 
  -8   3  17      642.44      615.25     10.19 o 
  -7   3  17       30.26       31.73      1.22 o 
  -6   3  17      186.54      158.89      5.22 o 
  -5   3  17       29.80       27.79      2.28 o 
  -4   3  17        3.59        2.56      0.67 o 
  -3   3  17        0.01        1.66      0.51 o 
  -2   3  17       52.58       43.12      1.49 o 
  -1   3  17        2.72        2.74      0.59 o 
   0   3  17        0.00        0.35      0.63 o 
   1   3  17       19.68       20.69      1.56 o 
   2   3  17       28.07       28.14      2.03 o 
   3   3  17        3.36        3.18      1.07 o 
   4   3  17      159.87      164.16      8.70 o 
   5   3  17        3.47        5.46      1.71 o 
 -16   4  17       72.71       63.10      6.10 o 
 -15   4  17        1.54       -0.27      1.40 o 
 -14   4  17      245.77      247.11      6.27 o 
 -13   4  17       25.37       23.79      2.02 o 
 -12   4  17       54.16       51.45      5.27 o 
 -11   4  17      143.72      144.68      4.89 o 
 -10   4  17      396.61      397.27      7.72 o 
  -9   4  17       77.66       71.10      2.48 o 
  -8   4  17       21.30       18.42      1.21 o 
  -7   4  17        0.74       -0.27      0.51 o 
  -6   4  17       56.98       59.70      2.71 o 
  -5   4  17        6.17        5.23      0.68 o 
  -4   4  17       28.57       23.42      1.18 o 
  -3   4  17        1.90        2.51      0.63 o 
  -2   4  17       11.88        9.47      0.69 o 
  -1   4  17       27.97       25.34      1.40 o 
   0   4  17        2.49        4.00      0.75 o 
   1   4  17      305.24      313.78      6.43 o 
   2   4  17       56.80       58.02      2.55 o 
   3   4  17      126.98      124.66      3.96 o 
   4   4  17       25.02       28.28      2.77 o 
 -16   5  17       35.58       39.61      5.12 o 
 -15   5  17       46.66       59.22      5.79 o 
 -14   5  17       51.12       46.29      3.63 o 
 -13   5  17       35.62       30.68      2.87 o 
 -12   5  17       89.07      100.48      4.24 o 
 -11   5  17      342.50      338.41      8.60 o 
 -10   5  17       81.50       87.68      2.64 o 
  -9   5  17       53.29       53.24      2.18 o 
  -8   5  17      270.63      262.07      4.85 o 
  -7   5  17      102.96       88.53      2.38 o 
  -6   5  17      116.98      105.19      2.58 o 
  -5   5  17      284.67      274.71      4.80 o 
  -4   5  17      238.55      226.02      4.22 o 
  -3   5  17        0.08       -0.41      0.41 o 
  -2   5  17      309.16      310.08      4.68 o 
  -1   5  17      312.48      325.01      5.00 o 
   0   5  17        3.06        0.68      0.67 o 
   1   5  17        1.96        1.82      0.77 o 
   2   5  17       28.86       29.44      1.80 o 
   3   5  17        8.46        7.14      2.23 o 
   4   5  17       38.52       36.47      3.17 o 
 -15   6  17       29.14       28.65      3.18 o 
 -14   6  17       34.05       36.99      2.83 o 
 -13   6  17       26.61       30.25      2.43 o 
 -12   6  17      152.04      151.22      4.57 o 
 -11   6  17      423.70      431.40      8.63 o 
 -10   6  17       36.59       35.24      2.02 o 
  -9   6  17        3.82        4.41      0.95 o 
  -8   6  17       61.34       63.64      2.24 o 
  -7   6  17       14.55       15.46      1.25 o 
  -6   6  17       58.42       56.72      1.74 o 
  -5   6  17       16.79       12.25      1.27 o 
  -4   6  17        1.47        2.60      0.60 o 
  -3   6  17        1.96        2.23      0.69 o 
  -2   6  17        0.01       -0.52      0.52 o 
  -1   6  17      107.76      102.86      2.85 o 
   0   6  17       40.32       43.28      2.68 o 
   1   6  17       16.59       16.78      1.44 o 
   2   6  17       35.70       36.58      2.74 o 
   3   6  17       99.18       87.24      4.24 o 
 -14   7  17       23.03       21.55      2.81 o 
 -13   7  17       52.14       55.46      4.53 o 
 -12   7  17       13.95       14.90      1.86 o 
 -11   7  17       81.95       72.04      3.14 o 
 -10   7  17      139.00      127.07      3.85 o 
  -9   7  17      317.10      314.30      6.08 o 
  -8   7  17       11.88       14.27      1.18 o 
  -7   7  17       31.17       32.80      1.83 o 
  -6   7  17       62.84       51.39      1.76 o 
  -5   7  17        2.39        0.97      0.84 o 
  -4   7  17       19.88       22.24      1.29 o 
  -3   7  17       16.46       14.02      1.39 o 
  -2   7  17        1.20        1.18      0.69 o 
  -1   7  17       89.41       93.36      2.53 o 
   0   7  17      269.06      261.88      4.78 o 
   1   7  17        2.55        2.24      1.03 o 
   2   7  17        7.85        9.74      2.28 o 
   3   7  17       16.13       12.88      2.26 o 
 -13   8  17        9.91        3.43      1.82 o 
 -12   8  17      202.14      195.13      5.71 o 
 -11   8  17       51.20       49.75      3.05 o 
 -10   8  17      126.01      126.61      3.75 o 
  -9   8  17      370.37      380.39      6.25 o 
  -8   8  17       52.17       52.17      2.86 o 
  -7   8  17      144.35      143.78      3.22 o 
  -6   8  17       22.11       23.80      1.46 o 
  -5   8  17       49.60       48.28      1.86 o 
  -4   8  17       42.45       45.96      2.13 o 
  -3   8  17       83.68       88.74      2.46 o 
  -2   8  17       17.82       16.06      1.30 o 
  -1   8  17        1.51        1.26      0.83 o 
   0   8  17        0.76        0.04      0.95 o 
   1   8  17        0.10        0.10      1.26 o 
   2   8  17        7.98        4.54      1.71 o 
 -12   9  17       50.40       49.00      2.82 o 
 -11   9  17       35.61       39.16      5.41 o 
 -10   9  17       20.59       24.86      2.06 o 
  -9   9  17       47.17       47.46      2.64 o 
  -8   9  17       46.89       50.66      2.79 o 
  -7   9  17       42.19       37.47      2.00 o 
  -6   9  17       42.73       44.51      2.02 o 
  -5   9  17       58.22       53.25      2.11 o 
  -4   9  17       55.82       61.40      2.27 o 
  -3   9  17        3.61        5.77      1.52 o 
  -2   9  17        9.56        8.10      1.33 o 
  -1   9  17        0.08        0.36      1.09 o 
   0   9  17        2.58        1.51      1.50 o 
 -10  10  17       11.20       12.55      1.69 o 
  -9  10  17       36.79       34.53      3.23 o 
  -8  10  17      280.32      276.71      7.07 o 
  -7  10  17       65.39       66.32      3.39 o 
  -6  10  17        6.89        6.30      2.09 o 
  -5  10  17       77.83       77.16      3.10 o 
  -4  10  17        6.90        9.01      2.92 o 
  -3  10  17        3.58        1.28      1.78 o 
  -2  10  17       21.64       24.89      2.82 o 
  -1  10  17        2.37        1.09      2.81 o 
  -6  11  17       12.41       13.42      2.08 o 
  -5  11  17       42.31       41.14      4.95 o 
 -17   0  18      108.29      111.58      7.43 o 
 -16   0  18      182.50      192.68      9.44 o 
 -15   0  18       39.73       33.93      4.13 o 
 -14   0  18        4.58        2.47      1.59 o 
 -13   0  18       42.50       39.93      2.61 o 
 -12   0  18       46.60       39.61      2.32 o 
 -11   0  18      104.41      102.41      3.50 o 
 -10   0  18      346.11      324.75      7.17 o 
  -9   0  18       32.95       31.86      1.56 o 
  -8   0  18        6.93        4.96      0.62 o 
  -7   0  18      204.84      212.60      4.78 o 
  -6   0  18        7.14        9.40      2.11 o 
  -4   0  18        1.42        2.48      0.65 o 
  -3   0  18       56.37       57.68      2.51 o 
  -2   0  18        1.91        0.76      0.81 o 
  -1   0  18       41.44       39.69      2.57 o 
   0   0  18       29.12       36.70      2.71 o 
   1   0  18      734.18      754.55     20.98 o 
   2   0  18        0.01       -0.16      1.30 o 
   3   0  18       14.65       12.83      2.59 o 
   4   0  18      170.90      170.99      8.16 o 
 -17   1  18        8.56        8.83      2.90 o 
 -16   1  18        4.31        3.58      1.83 o 
 -15   1  18        3.66        1.73      1.15 o 
 -14   1  18        2.39        0.83      1.22 o 
 -13   1  18        4.38        2.69      0.95 o 
 -12   1  18       20.09       23.17      1.65 o 
 -11   1  18        5.46        8.61      1.34 o 
 -10   1  18       27.48       22.40      1.35 o 
  -9   1  18       78.98       74.68      1.71 o 
  -8   1  18       34.71       38.06      1.16 o 
  -7   1  18      213.61      199.90      3.74 o 
  -6   1  18      324.20      298.46     10.88 o 
  -5   1  18       14.74       16.08      1.62 o 
  -4   1  18       33.67       27.62      1.08 o 
  -3   1  18        5.19        3.94      0.51 o 
  -2   1  18        5.76        7.22      0.68 o 
  -1   1  18       22.53       23.24      1.70 o 
   0   1  18        4.90        6.86      0.93 o 
   1   1  18        1.64        2.47      0.82 o 
   2   1  18       29.98       27.17      1.84 o 
   3   1  18       17.44       15.75      1.66 o 
   4   1  18        5.57        7.61      2.43 o 
 -17   2  18       12.58       13.68      2.47 o 
 -16   2  18        0.24        0.06      1.34 o 
 -15   2  18       10.48        8.40      1.77 o 
 -14   2  18       62.60       64.12      2.84 o 
 -13   2  18        7.88       10.32      1.38 o 
 -12   2  18        0.71        0.31      0.70 o 
 -11   2  18       22.83       20.44      1.84 o 
 -10   2  18        0.04        0.08      0.60 o 
  -9   2  18      104.71      113.26      2.49 o 
  -8   2  18       28.23       24.70      1.06 o 
  -7   2  18        3.44        3.19      1.00 o 
  -6   2  18       15.42       17.36      1.06 o 
  -5   2  18       15.86       15.32      1.01 o 
  -4   2  18        0.99        1.42      0.39 o 
  -3   2  18       97.30       84.02      1.88 o 
  -2   2  18       94.28       91.91      2.83 o 
  -1   2  18       15.33       16.15      1.08 o 
   0   2  18       30.37       32.16      1.65 o 
   1   2  18      152.12      143.43      3.70 o 
   2   2  18      491.00      500.22      9.77 o 
   3   2  18      317.56      314.59      7.45 o 
   4   2  18       36.63       34.82      4.52 o 
 -16   3  18       38.58       36.19      3.73 o 
 -15   3  18       68.22       68.18      3.18 o 
 -14   3  18        6.57        5.33      1.28 o 
 -13   3  18        0.00        0.30      0.88 o 
 -12   3  18        5.55        5.23      1.61 o 
 -11   3  18       44.71       43.88      2.01 o 
 -10   3  18      167.44      165.02      3.83 o 
  -9   3  18      792.83      776.88     12.62 o 
  -8   3  18       70.84       70.52      2.17 o 
  -7   3  18      128.00      133.35      2.62 o 
  -6   3  18      106.35      108.47      2.21 o 
  -5   3  18      116.87       97.82      2.06 o 
  -4   3  18      123.57      125.88      2.49 o 
  -3   3  18      253.27      247.12      4.16 o 
  -2   3  18       15.48       14.71      1.03 o 
  -1   3  18        2.71        2.89      0.54 o 
   0   3  18       30.55       32.45      1.43 o 
   1   3  18        3.32        3.49      0.96 o 
   2   3  18        7.18        8.36      1.28 o 
   3   3  18       33.71       30.98      2.21 o 
   4   3  18       12.79       16.84      4.38 o 
 -16   4  18        1.59        0.02      2.00 o 
 -15   4  18       67.80       66.92      4.18 o 
 -14   4  18       25.81       22.69      2.55 o 
 -13   4  18       69.53       78.06      4.08 o 
 -12   4  18       58.45       51.78      3.14 o 
 -11   4  18       58.67       63.15      3.00 o 
 -10   4  18       32.62       36.20      2.51 o 
  -9   4  18        3.38        5.80      0.84 o 
  -8   4  18        0.22        0.08      0.55 o 
  -7   4  18        4.48        6.81      0.79 o 
  -6   4  18        0.94        0.45      0.51 o 
  -5   4  18        6.17        2.52      0.60 o 
  -4   4  18       15.67       14.49      1.01 o 
  -3   4  18        2.83        4.28      0.98 o 
  -2   4  18       19.73       20.83      1.29 o 
  -1   4  18        6.26        6.28      0.72 o 
   0   4  18      407.98      422.21      6.84 o 
   1   4  18        8.17        9.37      1.05 o 
   2   4  18       55.19       56.00      2.57 o 
   3   4  18        5.64        5.45      1.59 o 
   4   4  18       56.44       55.88      3.60 o 
 -15   5  18        0.56        2.79      2.29 o 
 -14   5  18        3.51        2.44      2.40 o 
 -13   5  18       17.23       18.56      2.27 o 
 -12   5  18      159.06      154.59      5.37 o 
 -11   5  18       19.84       17.23      1.61 o 
 -10   5  18      695.29      666.96     10.17 o 
  -9   5  18       43.80       39.10      3.81 o 
  -8   5  18       45.87       36.64      1.68 o 
  -7   5  18       40.04       33.38      1.54 o 
  -6   5  18       13.65       14.12      1.10 o 
  -5   5  18        1.31       -0.15      0.54 o 
  -4   5  18        9.79        6.90      0.87 o 
  -3   5  18       26.73       29.56      1.82 o 
  -2   5  18      113.92      121.32      3.49 o 
  -1   5  18        0.11        0.78      0.59 o 
   0   5  18       53.41       56.31      1.86 o 
   1   5  18       32.64       34.70      2.06 o 
   2   5  18      215.46      226.87      5.66 o 
   3   5  18       37.93       39.26      3.91 o 
 -15   6  18        0.61       -0.04      1.57 o 
 -14   6  18       81.78       88.90      4.51 o 
 -13   6  18       79.61       85.73      3.55 o 
 -12   6  18        3.37        5.49      1.73 o 
 -11   6  18      308.66      325.37      7.07 o 
 -10   6  18       33.97       31.30      1.90 o 
  -9   6  18      157.45      149.56      3.63 o 
  -8   6  18        0.63        0.62      0.71 o 
  -7   6  18       20.68       20.19      1.41 o 
  -6   6  18       62.58       61.43      2.12 o 
  -5   6  18       46.09       44.65      1.38 o 
  -4   6  18        0.37        0.22      0.52 o 
  -3   6  18       40.55       45.48      1.85 o 
  -2   6  18       39.26       40.68      1.54 o 
  -1   6  18      178.20      191.82      4.13 o 
   0   6  18        6.78        6.60      0.94 o 
   1   6  18      162.67      152.62      4.44 o 
   2   6  18        2.09        4.26      1.48 o 
   3   6  18       26.95       22.32      2.66 o 
 -14   7  18       71.63       72.41      8.08 o 
 -13   7  18       15.30       14.11      2.33 o 
 -12   7  18      256.79      263.75      6.59 o 
 -11   7  18       36.84       34.61      2.86 o 
 -10   7  18        0.51        1.14      0.96 o 
  -9   7  18       13.92       17.85      1.56 o 
  -8   7  18      106.52      103.36      3.06 o 
  -7   7  18       11.13       10.22      0.99 o 
  -6   7  18      354.60      351.10      5.42 o 
  -5   7  18       11.99       12.40      1.13 o 
  -4   7  18       28.23       25.47      1.33 o 
  -3   7  18       48.24       52.23      1.78 o 
  -2   7  18        8.23        7.28      0.94 o 
  -1   7  18      179.19      186.18      3.76 o 
   0   7  18        7.80        5.80      1.19 o 
   1   7  18        3.10        1.68      1.25 o 
   2   7  18       21.35       21.22      2.61 o 
 -13   8  18       77.87       76.89      4.41 o 
 -12   8  18       15.42       15.26      5.26 o 
 -11   8  18        8.93       10.45      2.07 o 
 -10   8  18      240.01      255.72      5.66 o 
  -9   8  18       65.18       69.01      2.71 o 
  -8   8  18       27.19       24.96      1.55 o 
  -7   8  18       78.62       83.17      2.40 o 
  -6   8  18       26.88       22.64      1.42 o 
  -5   8  18        6.99        6.60      0.94 o 
  -4   8  18       50.45       50.41      1.94 o 
  -3   8  18        1.22        0.61      0.75 o 
  -2   8  18       18.65       16.49      1.58 o 
  -1   8  18        4.85        7.14      1.28 o 
   0   8  18       55.01       58.50      3.47 o 
   1   8  18        1.08        2.69      1.54 o 
 -12   9  18        4.12        5.38      4.26 o 
 -11   9  18        5.29        4.35      1.76 o 
 -10   9  18      145.17      140.43      4.91 o 
  -9   9  18       80.27       84.96      3.15 o 
  -8   9  18      370.78      372.26     11.26 o 
  -7   9  18      162.02      160.06      4.26 o 
  -6   9  18        4.22        4.78      1.17 o 
  -5   9  18       27.49       33.45      2.20 o 
  -4   9  18       11.74       11.23      1.45 o 
  -3   9  18        2.47        2.33      1.50 o 
  -2   9  18        0.43       -0.38      1.30 o 
  -1   9  18        5.67        4.94      1.69 o 
  -9  10  18       20.87       21.63      2.70 o 
  -8  10  18       89.39       92.07      4.51 o 
  -7  10  18        0.31        1.75      1.44 o 
  -6  10  18        8.27        8.98      1.95 o 
  -5  10  18      203.77      219.11      7.12 o 
  -4  10  18       30.64       33.59      3.07 o 
  -3  10  18       88.68      100.56      4.65 o 
 -17   1  19       10.08       16.54      5.55 o 
 -16   1  19        3.77        3.07      2.04 o 
 -15   1  19        0.06        0.18      1.00 o 
 -14   1  19       17.30       18.71      1.78 o 
 -13   1  19        1.13        1.11      1.07 o 
 -12   1  19        0.73        1.49      0.79 o 
 -11   1  19       98.06      103.37      2.45 o 
 -10   1  19       95.91       95.53      2.14 o 
  -9   1  19       25.50       29.20      0.97 o 
  -8   1  19       48.13       39.55      1.15 o 
  -7   1  19       42.79       41.84      3.10 o 
  -6   1  19        1.57        1.32      0.83 o 
  -5   1  19      130.75      136.63      5.70 o 
  -4   1  19      337.29      350.86      4.95 o 
  -3   1  19       31.23       33.91      1.50 o 
  -2   1  19      207.43      215.86      4.05 o 
  -1   1  19        1.10        1.55      0.65 o 
   0   1  19        9.44       10.69      1.13 o 
   1   1  19       11.48       10.30      1.28 o 
   2   1  19       15.64       16.39      1.57 o 
   3   1  19      215.47      223.44      6.61 o 
   4   1  19       34.93       30.25      2.84 o 
 -16   2  19        5.98        5.71      1.76 o 
 -15   2  19        0.02        0.51      1.10 o 
 -14   2  19       79.73       77.83      3.08 o 
 -13   2  19        8.00        6.69      1.17 o 
 -12   2  19      220.68      213.15      4.87 o 
 -11   2  19        2.30        1.96      0.75 o 
 -10   2  19       11.60       11.46      1.06 o 
  -9   2  19       92.79       87.91      2.12 o 
  -8   2  19       31.33       31.48      1.40 o 
  -7   2  19        1.33        1.81      0.59 o 
  -6   2  19        1.39        1.07      0.54 o 
  -5   2  19        2.06        2.53      0.80 o 
  -4   2  19       26.47       21.93      0.91 o 
  -3   2  19        5.18        4.58      0.61 o 
  -2   2  19      219.88      214.58      3.81 o 
  -1   2  19      373.33      388.00      6.20 o 
   0   2  19      209.95      217.29      4.69 o 
   1   2  19        0.58        0.39      0.77 o 
   2   2  19        0.54       -0.06      0.85 o 
   3   2  19       57.32       52.19      4.22 o 
 -16   3  19        0.30        0.01      1.57 o 
 -15   3  19       31.52       26.82      2.30 o 
 -14   3  19        8.38        6.28      1.32 o 
 -13   3  19       89.94       93.08      5.04 o 
 -12   3  19       77.18       73.67      2.70 o 
 -11   3  19       44.89       47.33      2.04 o 
 -10   3  19       21.70       25.56      1.77 o 
  -9   3  19      197.07      184.32      4.10 o 
  -8   3  19      146.42      131.40      2.71 o 
  -7   3  19        8.50       11.14      0.79 o 
  -6   3  19        6.70        6.55      0.81 o 
  -5   3  19       40.28       38.77      1.26 o 
  -4   3  19       81.34       93.54      2.71 o 
  -3   3  19       72.11       82.49      2.07 o 
  -2   3  19       43.34       39.03      1.53 o 
  -1   3  19       51.33       54.26      1.91 o 
   0   3  19       45.30       41.15      1.48 o 
   1   3  19      105.03      109.55      3.36 o 
   2   3  19        0.00        0.07      0.93 o 
   3   3  19        1.24        0.78      1.27 o 
 -16   4  19      117.92      121.06      7.45 o 
 -15   4  19       24.61       26.11      3.79 o 
 -14   4  19      127.28      133.66      6.34 o 
 -13   4  19      320.74      329.55      8.73 o 
 -12   4  19        2.57        2.23      1.17 o 
 -11   4  19      521.30      506.93     11.15 o 
 -10   4  19       62.66       67.32      2.61 o 
  -9   4  19        0.38        0.75      0.62 o 
  -8   4  19        0.56        0.77      0.61 o 
  -7   4  19       10.19       10.41      0.92 o 
  -6   4  19       14.74       15.32      1.70 o 
  -5   4  19      117.52      109.74      2.48 o 
  -4   4  19        6.70        5.76      0.76 o 
  -3   4  19        2.09        2.74      0.70 o 
  -2   4  19       60.43       65.68      2.08 o 
  -1   4  19      298.45      290.56      5.31 o 
   0   4  19      215.75      228.82      3.96 o 
   1   4  19      359.13      360.27      6.18 o 
   2   4  19      365.99      374.24      9.43 o 
   3   4  19       33.31       35.65      3.04 o 
 -15   5  19       18.67       17.48      3.42 o 
 -14   5  19       58.48       57.25      3.67 o 
 -13   5  19      289.23      286.27      8.44 o 
 -12   5  19       67.67       62.18      2.76 o 
 -11   5  19      963.09      935.92     15.39 o 
 -10   5  19       71.24       61.01      2.22 o 
  -9   5  19        6.25        5.42      0.91 o 
  -8   5  19      198.29      209.48      4.16 o 
  -7   5  19      126.20      127.34      2.96 o 
  -6   5  19       20.86       19.50      1.27 o 
  -5   5  19       44.38       39.66      1.62 o 
  -4   5  19       45.43       43.16      2.26 o 
  -3   5  19      203.51      206.55      4.15 o 
  -2   5  19      247.45      262.36      5.01 o 
  -1   5  19        1.96        2.26      0.65 o 
   0   5  19        6.13        7.58      1.15 o 
   1   5  19      158.86      157.62      4.42 o 
   2   5  19       45.16       53.37      3.38 o 
 -15   6  19        1.69        1.37      2.46 o 
 -14   6  19        7.37        6.80      1.90 o 
 -13   6  19        3.15        4.70      1.34 o 
 -12   6  19      322.94      348.96      7.64 o 
 -11   6  19      136.21      140.89      4.16 o 
 -10   6  19        5.62        5.17      1.16 o 
  -9   6  19      259.23      262.09      5.18 o 
  -8   6  19      144.92      150.53      3.57 o 
  -7   6  19        0.55        0.03      0.66 o 
  -6   6  19       92.56       94.79      2.67 o 
  -5   6  19      145.02      152.58      3.52 o 
  -4   6  19        0.00       -0.64      0.64 o 
  -3   6  19       37.89       34.62      1.88 o 
  -2   6  19       38.56       42.14      2.66 o 
  -1   6  19      190.81      188.60      3.61 o 
   0   6  19       29.53       30.87      1.99 o 
   1   6  19       16.62       17.52      1.95 o 
   2   6  19        1.28       -0.45      1.35 o 
 -14   7  19        9.40        7.48      2.04 o 
 -13   7  19      127.46      125.97     11.53 o 
 -12   7  19       50.33       44.32      5.05 o 
 -11   7  19      247.00      258.57      5.62 o 
 -10   7  19      298.93      302.16      6.05 o 
  -9   7  19      456.54      440.16      7.71 o 
  -8   7  19       30.64       28.04      1.86 o 
  -7   7  19      211.69      218.01      4.64 o 
  -6   7  19        4.40        2.57      0.67 o 
  -5   7  19        2.49        2.04      0.65 o 
  -4   7  19       17.68       16.73      1.08 o 
  -3   7  19       86.43       90.35      2.30 o 
  -2   7  19       21.30       24.39      1.90 o 
  -1   7  19       33.11       34.91      2.16 o 
   0   7  19      512.41      523.67     10.51 o 
   1   7  19        0.00       -0.89      1.26 o 
 -13   8  19        1.04        0.25      1.62 o 
 -12   8  19        1.16        0.28      1.56 o 
 -11   8  19       40.78       35.33      4.04 o 
 -10   8  19      231.75      223.57      5.20 o 
  -9   8  19       14.45       12.31      1.53 o 
  -8   8  19       15.97       14.26      1.54 o 
  -7   8  19      277.00      277.53      4.81 o 
  -6   8  19       44.57       49.74      1.87 o 
  -5   8  19       12.92       14.51      1.18 o 
  -4   8  19      105.80      107.02      2.66 o 
  -3   8  19      243.92      251.42      5.44 o 
  -2   8  19       18.45       18.26      2.00 o 
  -1   8  19       25.68       24.08      2.96 o 
   0   8  19        3.53        5.55      1.69 o 
 -11   9  19      153.77      141.72      8.64 o 
 -10   9  19       21.28       24.72      3.46 o 
  -9   9  19       15.77       12.33      2.08 o 
  -8   9  19       27.88       23.97      2.24 o 
  -7   9  19       64.54       74.04      4.25 o 
  -6   9  19        1.22        0.50      1.16 o 
  -5   9  19       43.29       46.03      2.93 o 
  -4   9  19       12.12       15.52      2.14 o 
  -3   9  19        3.40        3.91      1.55 o 
  -2   9  19      141.42      144.43      5.51 o 
  -8  10  19       27.34       23.93      2.79 o 
  -7  10  19        0.98        0.91      1.50 o 
  -6  10  19        0.76       -0.11      1.47 o 
  -5  10  19       64.64       64.89      3.80 o 
 -16   0  20       99.19      110.72      6.82 o 
 -15   0  20      122.16      126.62      5.07 o 
 -14   0  20      200.03      192.31      6.03 o 
 -13   0  20        0.74        0.92      1.08 o 
 -12   0  20       20.95       21.32      1.87 o 
 -11   0  20        1.56        0.15      0.73 o 
 -10   0  20       87.56       80.49      2.94 o 
  -9   0  20        0.32       -0.09      0.73 o 
  -8   0  20       21.80       25.82      1.62 o 
  -5   0  20       11.19       11.79      1.04 o 
  -4   0  20      636.80      644.49     16.38 o 
  -3   0  20        5.03        8.39      1.33 o 
  -2   0  20      366.23      368.52     10.76 o 
  -1   0  20      338.10      331.35     10.36 o 
   0   0  20       70.06       64.22      3.91 o 
   1   0  20      143.47      137.76      6.37 o 
   2   0  20      337.72      365.26     12.66 o 
   3   0  20       98.37      106.98      6.29 o 
 -16   1  20        2.80        2.29      1.41 o 
 -15   1  20       21.51       20.85      1.71 o 
 -14   1  20        5.12        3.78      0.98 o 
 -13   1  20      108.61      118.39      3.04 o 
 -12   1  20       92.91       92.29      2.44 o 
 -11   1  20        3.29        2.76      0.69 o 
 -10   1  20        8.49        7.51      1.07 o 
  -9   1  20       69.57       75.41      1.79 o 
  -8   1  20       98.58       98.17      2.28 o 
  -7   1  20       36.76       35.06      3.90 o 
  -6   1  20      443.99      467.76      9.66 o 
  -5   1  20      194.98      207.63      6.23 o 
  -4   1  20       18.33       19.95      1.57 o 
  -3   1  20        3.93        4.77      0.81 o 
  -2   1  20        1.37        2.47      0.65 o 
  -1   1  20       87.24       90.48      2.54 o 
   0   1  20       12.49       13.32      1.29 o 
   1   1  20       53.11       52.93      2.28 o 
   2   1  20        3.83        1.52      2.62 o 
   3   1  20        5.45        5.43      1.56 o 
 -16   2  20       22.49       20.49      2.54 o 
 -15   2  20      158.60      161.27      4.78 o 
 -14   2  20        4.29        5.32      1.32 o 
 -13   2  20      124.75      129.38      3.76 o 
 -12   2  20       56.06       50.36      2.15 o 
 -11   2  20       11.83       11.74      1.17 o 
 -10   2  20        0.21        0.02      0.48 o 
  -9   2  20       72.22       73.52      1.87 o 
  -8   2  20        0.53        0.68      0.48 o 
  -7   2  20       40.81       44.21      1.58 o 
  -6   2  20       27.67       26.54      1.20 o 
  -5   2  20      140.06      143.65      3.51 o 
  -4   2  20       52.74       63.03      1.77 o 
  -3   2  20        1.52        0.31      0.51 o 
  -2   2  20        0.05        0.67      0.62 o 
  -1   2  20       66.37       68.48      2.28 o 
   0   2  20       50.22       50.08      2.55 o 
   1   2  20       22.70       23.78      1.77 o 
   2   2  20       13.67       12.68      1.86 o 
   3   2  20       32.06       32.31      2.82 o 
 -16   3  20       49.05       41.83      4.55 o 
 -15   3  20      115.33      118.83      4.91 o 
 -14   3  20       13.29       19.66      1.87 o 
 -13   3  20      441.49      431.89      8.41 o 
 -12   3  20       33.67       35.12      2.00 o 
 -11   3  20        0.17        0.80      0.85 o 
 -10   3  20       13.42       11.35      1.19 o 
  -9   3  20        1.40        3.11      1.40 o 
  -8   3  20        0.12        0.69      0.53 o 
  -7   3  20        1.19        0.88      0.48 o 
  -6   3  20      330.59      341.34      5.19 o 
  -5   3  20       15.85       19.75      1.53 o 
  -4   3  20      577.77      599.51      8.49 o 
  -3   3  20       10.84       11.82      0.96 o 
  -2   3  20        9.56        8.25      0.94 o 
  -1   3  20      180.06      176.50      3.74 o 
   0   3  20        0.42        0.14      0.75 o 
   1   3  20        1.06        0.82      0.75 o 
   2   3  20      232.92      236.59      6.93 o 
 -16   4  20        3.58        2.93      2.18 o 
 -15   4  20       23.93       27.45      3.84 o 
 -14   4  20       16.61       18.87      2.34 o 
 -13   4  20      176.19      181.93      5.87 o 
 -12   4  20        5.04        4.03      1.24 o 
 -11   4  20       31.50       36.82      6.03 o 
 -10   4  20       40.02       38.26      1.77 o 
  -9   4  20        8.86        6.44      0.86 o 
  -8   4  20       14.46       17.85      1.18 o 
  -7   4  20       89.74       91.80      2.31 o 
  -6   4  20        1.04        1.32      0.58 o 
  -5   4  20       10.19        7.84      0.82 o 
  -4   4  20        0.02        0.28      0.59 o 
  -3   4  20      185.96      188.55      3.77 o 
  -2   4  20       11.11        8.95      1.05 o 
  -1   4  20       29.64       30.20      1.93 o 
   0   4  20       51.73       59.28      1.89 o 
   1   4  20       27.89       27.75      2.22 o 
   2   4  20      105.75      117.19      4.71 o 
 -15   5  20       37.44       42.80      4.82 o 
 -14   5  20        2.64        3.31      1.98 o 
 -13   5  20      167.79      174.14      4.90 o 
 -12   5  20       46.12       43.68      2.49 o 
 -11   5  20       29.59       32.84      2.95 o 
 -10   5  20       18.44       14.77      1.72 o 
  -9   5  20      178.26      180.68      3.87 o 
  -8   5  20       21.19       17.08      1.26 o 
  -7   5  20        9.86        9.41      1.00 o 
  -6   5  20       18.13       20.66      1.32 o 
  -5   5  20       56.32       55.52      1.92 o 
  -4   5  20       23.57       25.30      1.50 o 
  -3   5  20       20.59       21.71      1.47 o 
  -2   5  20      321.95      325.16      5.89 o 
  -1   5  20        1.38        1.05      0.87 o 
   0   5  20        4.49        4.93      0.90 o 
   1   5  20       15.65       16.05      1.85 o 
 -14   6  20       24.84       28.14      2.93 o 
 -13   6  20      195.99      188.93      9.34 o 
 -12   6  20       48.85       44.23      3.21 o 
 -11   6  20       69.73       66.68      2.55 o 
 -10   6  20        1.22        0.01      0.83 o 
  -9   6  20      231.37      236.02      4.84 o 
  -8   6  20       41.79       43.81      1.98 o 
  -7   6  20        0.13        1.11      0.73 o 
  -6   6  20       39.22       40.69      2.33 o 
  -5   6  20       19.23       20.22      1.45 o 
  -4   6  20        5.66        6.65      1.48 o 
  -3   6  20      160.66      159.66      3.81 o 
  -2   6  20      220.01      226.91      4.82 o 
  -1   6  20      118.21      125.84      2.71 o 
   0   6  20       24.90       21.77      2.07 o 
   1   6  20        2.30        1.25      1.40 o 
 -13   7  20        0.04        1.47      1.49 o 
 -12   7  20      349.53      352.00      9.45 o 
 -11   7  20      142.47      136.57      3.85 o 
 -10   7  20       24.71       20.73      1.72 o 
  -9   7  20       29.38       32.67      2.01 o 
  -8   7  20       25.62       28.13      1.83 o 
  -7   7  20       38.94       42.35      2.11 o 
  -6   7  20       26.90       25.78      2.07 o 
  -5   7  20       18.13       19.03      1.55 o 
  -4   7  20       16.65       17.41      1.57 o 
  -3   7  20       44.05       48.20      2.22 o 
  -2   7  20        7.49        6.46      1.57 o 
  -1   7  20        4.76        4.64      1.56 o 
   0   7  20        0.65       -0.06      1.32 o 
 -12   8  20       33.78       34.75      3.18 o 
 -11   8  20        4.01        4.66      1.65 o 
 -10   8  20       17.84       18.80      2.01 o 
  -9   8  20        0.20       -0.88      0.88 o 
  -8   8  20        0.11       -0.22      0.89 o 
  -7   8  20      276.71      294.04      5.93 o 
  -6   8  20       29.93       27.53      1.93 o 
  -5   8  20      319.50      334.59      6.51 o 
  -4   8  20        6.93        6.46      1.42 o 
  -3   8  20      133.04      129.95      7.38 o 
  -2   8  20        0.00        0.23      1.26 o 
 -10   9  20       74.66       72.58      3.99 o 
  -9   9  20       34.57       37.27      3.16 o 
  -8   9  20        8.87        7.82      1.79 o 
  -7   9  20       18.31       15.02      2.21 o 
  -6   9  20        1.93        2.12      1.48 o 
  -5   9  20      150.67      153.68      5.56 o 
  -4   9  20       22.34       19.83      2.41 o 
 -16   1  21       73.18       69.27      4.95 o 
 -15   1  21      422.92      426.24     12.48 o 
 -14   1  21       20.66       17.79      1.46 o 
 -13   1  21        2.69        3.09      1.10 o 
 -12   1  21       14.28       14.44      1.12 o 
 -11   1  21       41.24       45.09      1.64 o 
 -10   1  21       45.62       56.35      1.76 o 
  -9   1  21        0.71        0.32      0.57 o 
  -7   1  21       14.08       16.70      1.59 o 
  -6   1  21      192.46      200.03      6.07 o 
  -5   1  21        1.89        1.20      0.88 o 
  -4   1  21       14.69       16.63      1.13 o 
  -3   1  21      440.49      456.97      8.98 o 
  -2   1  21       21.91       21.03      2.07 o 
  -1   1  21        0.83        1.66      1.13 o 
   0   1  21      361.50      356.88      8.96 o 
   1   1  21       61.17       62.78      4.14 o 
   2   1  21       11.74       12.84      1.86 o 
 -16   2  21        0.07        1.43      1.41 o 
 -15   2  21      117.56      126.37     10.21 o 
 -14   2  21       14.04       15.60      2.87 o 
 -13   2  21      133.27      136.30      5.16 o 
 -12   2  21       52.14       53.15      2.40 o 
 -11   2  21        7.03        8.69      0.86 o 
 -10   2  21        4.36        4.15      0.76 o 
  -9   2  21      186.84      196.19      3.98 o 
  -8   2  21        0.39       -0.53      0.53 o 
  -7   2  21       12.83       11.92      1.40 o 
  -6   2  21       56.66       62.63      2.63 o 
  -5   2  21        5.18        6.45      0.74 o 
  -4   2  21        7.03        7.85      0.74 o 
  -3   2  21      161.41      163.87      3.38 o 
  -2   2  21        1.49        0.45      0.99 o 
  -1   2  21      157.48      151.50      3.66 o 
   0   2  21      707.36      726.53     14.34 o 
   1   2  21       11.77       11.95      2.31 o 
   2   2  21       69.93       73.57      3.64 o 
 -16   3  21        0.08        0.57      1.44 o 
 -15   3  21      141.66      137.81      5.30 o 
 -14   3  21       53.08       55.69      2.67 o 
 -13   3  21      209.12      217.70      5.21 o 
 -12   3  21       60.71       63.62      2.98 o 
 -11   3  21       61.00       59.12      2.68 o 
 -10   3  21       38.78       42.10      1.88 o 
  -9   3  21        6.82        6.26      0.77 o 
  -8   3  21       47.39       44.24      1.74 o 
  -7   3  21        1.07        0.71      0.49 o 
  -6   3  21        5.34        4.04      0.58 o 
  -5   3  21      172.37      178.15      3.23 o 
  -4   3  21      295.02      311.66      5.05 o 
  -3   3  21        6.05        5.78      0.83 o 
  -2   3  21       94.44       99.29      2.58 o 
  -1   3  21      122.49      127.66      3.42 o 
   0   3  21      168.83      178.25      4.43 o 
   1   3  21      264.36      273.61      9.16 o 
 -15   4  21       30.22       30.35      4.00 o 
 -14   4  21      109.62      124.99      6.70 o 
 -13   4  21      124.09      128.55      4.74 o 
 -12   4  21       26.21       30.33      2.43 o 
 -11   4  21      366.04      360.59      7.01 o 
 -10   4  21      211.33      220.47      4.34 o 
  -9   4  21       32.04       33.59      1.53 o 
  -8   4  21      119.70      122.48      2.77 o 
  -7   4  21      376.10      391.07      6.13 o 
  -6   4  21        5.79        4.22      0.71 o 
  -5   4  21        0.03       -0.55      0.55 o 
  -4   4  21      194.97      193.97      3.78 o 
  -3   4  21      132.74      139.76      4.15 o 
  -2   4  21      160.91      170.26      3.74 o 
  -1   4  21        2.93        1.65      0.89 o 
   0   4  21        2.19        1.47      1.27 o 
   1   4  21      167.16      173.66      4.99 o 
 -15   5  21       27.07       30.00      4.47 o 
 -14   5  21        4.04        2.92      1.54 o 
 -13   5  21      295.34      290.24      6.65 o 
 -12   5  21        4.21        4.92      1.20 o 
 -11   5  21      336.03      342.17      6.27 o 
 -10   5  21      130.09      129.42      3.84 o 
  -9   5  21      158.64      164.09      3.64 o 
  -8   5  21       72.30       75.61      2.29 o 
  -7   5  21       26.31       26.26      1.89 o 
  -6   5  21        3.45        4.08      0.82 o 
  -5   5  21       87.70       96.78      2.58 o 
  -4   5  21        9.57       10.06      1.08 o 
  -3   5  21        0.27        1.36      0.79 o 
  -2   5  21      273.74      287.70      6.04 o 
  -1   5  21       40.89       38.70      2.69 o 
   0   5  21        1.70        2.00      1.15 o 
 -14   6  21        0.67       -0.92      1.33 o 
 -13   6  21        6.76        5.27      1.62 o 
 -12   6  21      249.35      247.20      6.01 o 
 -11   6  21       26.19       26.16      1.84 o 
 -10   6  21       20.44       22.88      2.18 o 
  -9   6  21      163.48      173.68      4.00 o 
  -8   6  21      136.68      143.72      3.50 o 
  -7   6  21      143.93      142.55      4.45 o 
  -6   6  21       63.34       59.27      2.19 o 
  -5   6  21      119.60      123.76      3.19 o 
  -4   6  21      152.64      158.80      3.80 o 
  -3   6  21       84.16       85.59      2.76 o 
  -2   6  21       25.38       23.66      2.03 o 
  -1   6  21      138.19      143.01      4.48 o 
   0   6  21       20.58       22.30      2.45 o 
 -13   7  21      272.00      279.35      8.33 o 
 -12   7  21        8.17        3.32      1.55 o 
 -11   7  21       16.10       18.88      1.98 o 
 -10   7  21        5.50        3.38      1.07 o 
  -9   7  21      100.71      104.18      3.15 o 
  -8   7  21       26.10       27.05      1.82 o 
  -7   7  21      126.09      121.36      3.34 o 
  -6   7  21       40.35       36.40      2.05 o 
  -5   7  21       10.61        9.29      1.25 o 
  -4   7  21       29.53       36.05      2.45 o 
  -3   7  21       97.38      106.01      4.44 o 
  -2   7  21       33.47       33.06      5.34 o 
  -1   7  21       18.45       19.30      2.35 o 
 -11   8  21        1.58       -0.10      1.39 o 
 -10   8  21       71.36       72.79      3.73 o 
  -9   8  21        0.02        1.57      1.99 o 
  -8   8  21       32.31       35.04      2.56 o 
  -7   8  21        4.16        4.46      1.27 o 
  -6   8  21        0.00        0.11      1.07 o 
  -5   8  21        0.34        1.21      1.25 o 
  -4   8  21       68.13       70.09      3.66 o 
  -3   8  21      106.96      111.39      4.66 o 
  -8   9  21      190.65      185.54      6.28 o 
  -7   9  21        0.69        0.53      1.31 o 
  -6   9  21       19.20       19.48      2.39 o 
 -16   0  22       14.07       14.40      3.17 o 
 -15   0  22      230.63      227.10      9.70 o 
 -14   0  22      434.97      459.85     10.68 o 
 -13   0  22       85.62       89.71      3.51 o 
 -12   0  22       14.53       10.23      1.36 o 
 -11   0  22      435.46      470.04      9.37 o 
 -10   0  22       17.31       17.40      1.92 o 
  -9   0  22        0.16       -0.04      0.83 o 
  -8   0  22        0.69        0.39      0.71 o 
  -5   0  22       58.03       53.62      2.39 o 
  -4   0  22       11.29       10.62      1.44 o 
  -3   0  22       84.31       75.63      3.60 o 
  -2   0  22      940.44      981.95     25.68 o 
  -1   0  22       10.56       12.87      2.11 o 
   0   0  22      102.98      102.67      5.32 o 
   1   0  22      302.47      306.09     11.14 o 
 -16   1  22       78.31       77.39      5.53 o 
 -15   1  22       53.08       59.03      6.71 o 
 -14   1  22       46.17       44.01      2.07 o 
 -13   1  22       17.00       22.08      1.42 o 
 -12   1  22        3.40        4.29      0.78 o 
 -11   1  22        8.90        8.64      0.97 o 
 -10   1  22       48.79       50.93      1.54 o 
  -9   1  22       24.59       26.51      1.37 o 
  -7   1  22      168.21      175.43      5.58 o 
  -6   1  22      252.48      260.34      7.58 o 
  -5   1  22      273.44      296.54      5.84 o 
  -4   1  22        2.35        3.86      1.60 o 
  -3   1  22       44.90       43.44      1.93 o 
  -2   1  22        0.08       -0.76      0.76 o 
  -1   1  22       70.41       76.70      3.04 o 
   0   1  22      160.21      172.15      6.03 o 
   1   1  22       34.84       43.99      3.62 o 
 -16   2  22      190.16      189.47      6.51 o 
 -15   2  22      293.82      301.32      9.40 o 
 -14   2  22       19.08       22.39      2.04 o 
 -13   2  22       54.51       56.79      2.04 o 
 -12   2  22      238.38      256.80      4.51 o 
 -11   2  22       43.41       45.79      1.83 o 
 -10   2  22       69.93       79.33      2.34 o 
  -9   2  22       98.13      106.94      2.21 o 
  -8   2  22       11.83        9.99      1.41 o 
  -7   2  22        2.62        3.25      1.03 o 
  -6   2  22      193.21      192.10      6.44 o 
  -5   2  22        4.80        5.51      1.56 o 
  -4   2  22      155.54      169.51      3.28 o 
  -3   2  22       47.42       52.22      1.75 o 
  -2   2  22        7.73        8.03      0.98 o 
  -1   2  22       38.18       35.37      1.89 o 
   0   2  22       25.68       24.14      2.18 o 
   1   2  22        2.67        1.60      1.30 o 
 -15   3  22      258.99      279.20      8.06 o 
 -14   3  22        2.39        1.74      1.80 o 
 -13   3  22       74.19       72.95      3.36 o 
 -12   3  22       64.62       65.26      2.98 o 
 -11   3  22      105.11      111.07      3.66 o 
 -10   3  22        3.69        4.77      0.80 o 
  -9   3  22       17.29       19.03      1.48 o 
  -8   3  22       56.13       58.34      3.17 o 
  -7   3  22      360.16      381.84      6.93 o 
  -6   3  22        0.49       -0.62      0.62 o 
  -5   3  22       81.63       88.75      2.08 o 
  -4   3  22      269.80      295.55      4.92 o 
  -3   3  22       16.69       17.34      1.49 o 
  -2   3  22       42.05       42.07      2.10 o 
  -1   3  22       22.86       20.36      1.97 o 
   0   3  22       10.87        8.23      1.61 o 
 -15   4  22       41.47       42.70      4.57 o 
 -14   4  22      161.57      170.00      7.95 o 
 -13   4  22      127.49      128.42      7.51 o 
 -12   4  22       79.73       83.12      5.03 o 
 -11   4  22      131.33      141.98      3.73 o 
 -10   4  22      229.42      240.34      4.56 o 
  -9   4  22       63.18       68.60      2.07 o 
  -8   4  22       39.74       43.39      1.61 o 
  -7   4  22        3.25        4.14      0.74 o 
  -6   4  22       29.46       32.63      1.52 o 
  -5   4  22       34.03       34.60      1.51 o 
  -4   4  22        3.65        4.05      0.84 o 
  -3   4  22       21.22       19.45      2.36 o 
  -2   4  22      132.63      143.24      3.42 o 
  -1   4  22        0.67       -0.52      1.01 o 
   0   4  22       25.51       29.60      2.57 o 
 -14   5  22       18.64       19.69      2.42 o 
 -13   5  22        1.15        3.97      1.84 o 
 -12   5  22       59.60       62.56      2.69 o 
 -11   5  22        1.42        2.51      0.89 o 
 -10   5  22      126.98      137.24      3.36 o 
  -9   5  22        0.01       -0.11      0.75 o 
  -8   5  22       72.17       72.03      2.23 o 
  -7   5  22       77.74       82.09      2.36 o 
  -6   5  22       15.39       16.96      1.26 o 
  -5   5  22      187.57      191.49      3.96 o 
  -4   5  22        0.04        0.76      0.77 o 
  -3   5  22        3.37        3.77      1.36 o 
  -2   5  22        2.67        4.15      1.20 o 
  -1   5  22      128.26      126.09      4.08 o 
 -13   6  22       37.74       35.76      3.06 o 
 -12   6  22       39.14       44.82      3.04 o 
 -11   6  22        0.32        0.51      1.00 o 
 -10   6  22       21.02       24.08      1.69 o 
  -9   6  22      107.62      111.95      3.26 o 
  -8   6  22       74.52       74.41      3.09 o 
  -7   6  22       44.61       45.98      1.96 o 
  -6   6  22      214.22      206.10      4.76 o 
  -5   6  22       55.72       57.02      2.19 o 
  -4   6  22       94.86       93.99      3.31 o 
  -3   6  22        3.46        2.02      1.13 o 
  -2   6  22        6.85        4.25      1.43 o 
 -12   7  22       12.22        9.55      1.86 o 
 -11   7  22       76.41       82.19      3.94 o 
 -10   7  22      155.63      150.63      4.58 o 
  -9   7  22      133.02      135.24      4.21 o 
  -8   7  22        5.93        3.64      1.84 o 
  -7   7  22        9.12       11.94      1.54 o 
  -6   7  22        3.01        2.35      1.13 o 
  -5   7  22        3.03        3.17      1.56 o 
  -4   7  22        0.13        1.42      1.23 o 
  -3   7  22      109.57      107.06      4.35 o 
 -10   8  22        1.88        1.10      1.67 o 
  -9   8  22       42.86       42.35      3.16 o 
  -8   8  22       32.73       32.73      3.46 o 
  -7   8  22        0.01       -0.37      1.27 o 
  -6   8  22      142.76      136.19      5.01 o 
  -5   8  22      132.97      137.77      5.32 o 
 -16   1  23      195.63      203.35      6.71 o 
 -15   1  23       77.08       76.98      3.77 o 
 -14   1  23      152.00      158.05      3.61 o 
 -13   1  23       36.61       36.48      1.65 o 
 -12   1  23        4.33        3.18      0.76 o 
 -11   1  23       21.01       23.88      1.24 o 
 -10   1  23       21.85       22.32      1.49 o 
  -9   1  23       93.22      102.01      3.61 o 
  -8   1  23      230.64      233.19      7.17 o 
  -7   1  23      181.17      182.68      5.77 o 
  -6   1  23      634.50      663.43     17.19 o 
  -5   1  23       10.26       10.51      0.95 o 
  -4   1  23      156.64      170.93      4.12 o 
  -3   1  23        1.01        0.63      0.81 o 
  -2   1  23      687.62      711.88     13.90 o 
  -1   1  23       11.90       14.00      1.69 o 
   0   1  23       59.95       61.83      3.06 o 
 -15   2  23       79.59       81.03      3.95 o 
 -14   2  23       74.23       79.28      3.68 o 
 -13   2  23      253.24      274.07      4.88 o 
 -12   2  23      266.96      275.68      4.53 o 
 -11   2  23        2.34        1.84      0.84 o 
 -10   2  23       62.31       63.45      1.94 o 
  -9   2  23      267.06      282.76      5.96 o 
  -8   2  23       26.28       27.93      2.35 o 
  -7   2  23       19.90       17.37      1.96 o 
  -6   2  23        6.09        9.39      1.53 o 
  -5   2  23       20.85       19.20      1.27 o 
  -4   2  23      135.10      134.04      4.24 o 
  -3   2  23       26.96       30.69      2.82 o 
  -2   2  23       36.91       37.23      2.18 o 
  -1   2  23       13.03       12.47      1.66 o 
   0   2  23       37.24       37.43      2.73 o 
 -15   3  23        3.50        4.10      2.15 o 
 -14   3  23       32.77       32.09      3.67 o 
 -13   3  23        0.60        0.19      0.83 o 
 -12   3  23      176.92      196.83      4.11 o 
 -11   3  23        2.65        3.65      0.89 o 
 -10   3  23      138.68      141.88      3.02 o 
  -9   3  23      155.54      163.47      4.05 o 
  -8   3  23        8.04        7.11      0.92 o 
  -7   3  23       74.09       78.84      3.66 o 
  -6   3  23       45.51       53.72      1.90 o 
  -5   3  23        0.01        0.56      0.58 o 
  -4   3  23      164.62      178.26      3.69 o 
  -3   3  23      169.53      173.70      3.84 o 
  -2   3  23       23.03       25.01      2.02 o 
  -1   3  23        4.93        2.83      1.25 o 
 -14   4  23       56.32       58.63      4.54 o 
 -13   4  23       23.51       23.75      2.31 o 
 -12   4  23        0.01       -0.19      0.84 o 
 -11   4  23        5.70        2.96      0.88 o 
 -10   4  23       41.35       42.30      1.74 o 
  -9   4  23       20.09       22.79      1.76 o 
  -8   4  23      209.62      206.91      3.93 o 
  -7   4  23        5.05        6.20      0.81 o 
  -6   4  23       17.28       15.70      1.12 o 
  -5   4  23       29.84       32.07      1.48 o 
  -4   4  23        0.94        0.37      0.71 o 
  -3   4  23        1.74        1.74      0.82 o 
  -2   4  23       18.84       20.56      1.99 o 
  -1   4  23       17.58       15.99      1.92 o 
 -14   5  23        0.20        0.07      1.34 o 
 -13   5  23       74.16       85.52      3.93 o 
 -12   5  23       12.64       11.35      3.04 o 
 -11   5  23       70.21       76.18      2.57 o 
 -10   5  23        5.78        5.38      0.98 o 
  -9   5  23       73.12       72.74      2.29 o 
  -8   5  23       10.15       10.45      1.09 o 
  -7   5  23       22.71       25.49      1.49 o 
  -6   5  23        0.10       -0.48      0.68 o 
  -5   5  23      259.00      264.22      4.92 o 
  -4   5  23       58.25       55.63      2.52 o 
  -3   5  23        9.56       11.80      1.50 o 
  -2   5  23       56.12       61.76      3.14 o 
 -13   6  23        3.11        4.12      1.53 o 
 -12   6  23        0.36        1.72      1.35 o 
 -11   6  23       74.47       78.12      3.23 o 
 -10   6  23        9.10        8.47      1.60 o 
  -9   6  23       72.38       71.69      3.23 o 
  -8   6  23        2.71        1.23      1.00 o 
  -7   6  23       20.81       22.79      1.82 o 
  -6   6  23       44.57       46.66      2.36 o 
  -5   6  23        2.18        4.36      1.16 o 
  -4   6  23      142.85      149.36      7.21 o 
  -3   6  23       29.58       31.62      2.59 o 
 -11   7  23        0.96        1.91      1.40 o 
 -10   7  23        0.32       -1.10      1.10 o 
  -9   7  23        6.44        7.02      1.53 o 
  -8   7  23        0.21       -0.23      1.09 o 
  -7   7  23       39.49       44.09      4.81 o 
  -6   7  23       11.14       11.41      1.74 o 
  -5   7  23       24.57       25.04      2.35 o 
 -15   0  24      102.44       99.92      6.05 o 
 -14   0  24      494.39      504.03     16.01 o 
 -13   0  24      102.79      110.77      3.57 o 
 -12   0  24       67.62       73.43      4.11 o 
 -11   0  24      441.23      463.85     13.41 o 
 -10   0  24      143.05      152.80      5.47 o 
  -6   0  24       40.72       42.96      2.12 o 
  -5   0  24        5.26        7.83      1.28 o 
  -4   0  24        1.99        2.44      1.16 o 
  -3   0  24       44.01       43.52      3.02 o 
  -2   0  24      472.56      488.40     14.49 o 
  -1   0  24        9.10        8.06      2.04 o 
 -15   1  24        7.61        9.43      1.75 o 
 -14   1  24       26.61       28.91      2.88 o 
 -13   1  24        5.74        6.82      0.86 o 
 -12   1  24        0.52        0.74      0.68 o 
 -11   1  24       34.99       37.39      1.96 o 
 -10   1  24        2.61        1.26      0.98 o 
  -9   1  24      103.72      110.33      4.43 o 
  -8   1  24      327.14      349.96      9.92 o 
  -7   1  24       27.48       32.92      2.10 o 
  -6   1  24       33.97       38.92      2.35 o 
  -5   1  24       27.36       27.68      1.41 o 
  -4   1  24      173.41      176.79      4.33 o 
  -3   1  24       57.58       59.48      2.47 o 
  -2   1  24       71.91       77.78      3.07 o 
  -1   1  24      109.80      125.61      4.28 o 
 -15   2  24      252.49      260.85      8.73 o 
 -14   2  24        1.88        0.69      1.23 o 
 -13   2  24       36.55       42.73      1.74 o 
 -12   2  24        7.52        8.49      1.40 o 
 -11   2  24       19.34       21.85      1.38 o 
 -10   2  24       28.98       30.00      2.40 o 
  -9   2  24       17.61       19.01      2.23 o 
  -8   2  24       10.23        9.25      1.61 o 
  -7   2  24        0.11       -0.30      1.00 o 
  -6   2  24       10.05       10.18      1.65 o 
  -5   2  24        8.20        6.88      0.98 o 
  -4   2  24      168.36      171.60      4.40 o 
  -3   2  24       30.23       31.14      2.08 o 
  -2   2  24       66.76       68.60      2.97 o 
 -14   3  24        1.27       -0.69      1.57 o 
 -13   3  24        6.24        7.78      1.65 o 
 -12   3  24       11.44        8.96      1.16 o 
 -11   3  24       18.13       19.10      1.38 o 
 -10   3  24      132.05      141.02      2.92 o 
  -9   3  24      173.86      179.01      3.96 o 
  -8   3  24       57.57       55.63      3.45 o 
  -7   3  24      275.06      280.11      9.22 o 
  -6   3  24       55.64       57.71      3.52 o 
  -5   3  24       59.39       58.36      2.34 o 
  -4   3  24       96.76      101.93      2.59 o 
  -3   3  24        2.68        3.02      1.13 o 
  -2   3  24       43.22       44.78      2.56 o 
 -14   4  24        1.05        2.77      1.41 o 
 -13   4  24       39.38       38.75      2.82 o 
 -12   4  24        0.92        0.64      1.03 o 
 -11   4  24        6.20        5.55      0.97 o 
 -10   4  24       16.54       16.63      1.22 o 
  -9   4  24       24.62       27.67      1.38 o 
  -8   4  24        1.23        1.75      0.67 o 
  -7   4  24       10.02       12.54      1.14 o 
  -6   4  24      103.20      104.64      2.48 o 
  -5   4  24      109.26      113.66      2.70 o 
  -4   4  24        0.20        0.13      0.98 o 
  -3   4  24        0.02        0.31      1.07 o 
 -13   5  24       15.54       19.61      2.26 o 
 -12   5  24       16.80       15.07      2.72 o 
 -11   5  24        0.01        1.06      1.00 o 
 -10   5  24        5.50        6.65      1.69 o 
  -9   5  24       12.54       11.96      1.16 o 
  -8   5  24       39.24       40.89      1.76 o 
  -7   5  24        5.94        4.89      0.88 o 
  -6   5  24        0.84        0.14      0.88 o 
  -5   5  24       46.45       47.76      2.30 o 
  -4   5  24       13.46       14.58      3.18 o 
  -3   5  24        1.38        1.16      1.20 o 
 -12   6  24        3.29        1.70      1.35 o 
 -11   6  24        3.80        3.28      1.31 o 
 -10   6  24        4.64        3.47      1.27 o 
  -9   6  24       22.22       21.41      1.85 o 
  -8   6  24       30.89       29.93      2.09 o 
  -7   6  24       44.64       51.98      4.24 o 
  -6   6  24        9.28       11.34      1.59 o 
  -5   6  24       13.02       14.58      2.68 o 
  -9   7  24       44.28       46.73      2.95 o 
  -8   7  24        7.98        7.41      1.61 o 
  -7   7  24      220.20      227.62      6.46 o 
 -14   1  25        0.27        0.57      1.15 o 
 -13   1  25       11.81       12.03      1.14 o 
 -12   1  25        0.96        0.84      0.94 o 
 -11   1  25       48.56       55.56      3.11 o 
 -10   1  25       42.50       39.99      1.79 o 
  -9   1  25      194.86      186.40      6.25 o 
  -8   1  25      111.45      116.64      4.33 o 
  -7   1  25        5.11        5.27      1.24 o 
  -6   1  25        0.00        0.34      0.98 o 
  -5   1  25      142.53      146.11      3.65 o 
  -4   1  25       36.72       38.25      1.92 o 
  -3   1  25       14.20       12.07      3.36 o 
 -14   2  25        1.93        1.36      1.67 o 
 -13   2  25       72.24       76.59      4.45 o 
 -12   2  25       80.35       80.69      4.20 o 
 -11   2  25        7.10        9.67      2.49 o 
 -10   2  25      121.96      122.25      3.36 o 
  -9   2  25       17.39       17.72      2.17 o 
  -8   2  25       40.18       43.05      2.86 o 
  -7   2  25       27.10       29.95      2.42 o 
  -6   2  25       56.24       55.02      3.29 o 
  -5   2  25       21.74       23.68      2.87 o 
  -4   2  25      301.44      311.20     11.51 o 
  -3   2  25        2.43        2.54      1.08 o 
 -14   3  25        4.03        3.28      1.85 o 
 -13   3  25      109.99      122.47      4.34 o 
 -12   3  25       26.75       27.91      2.27 o 
 -11   3  25       26.08       27.24      1.70 o 
 -10   3  25      108.02      112.49      3.39 o 
  -9   3  25       99.14       99.14      4.85 o 
  -8   3  25       19.08       22.91      2.57 o 
  -7   3  25       16.05       13.49      2.13 o 
  -6   3  25      136.40      155.75      3.95 o 
  -5   3  25        0.41        0.77      0.84 o 
  -4   3  25      289.88      305.42      7.49 o 
  -3   3  25       50.11       54.58      2.70 o 
 -13   4  25       13.98       13.67      1.89 o 
 -12   4  25        1.47        1.59      1.14 o 
 -11   4  25      141.48      150.80      4.08 o 
 -10   4  25        9.83       10.65      1.01 o 
  -9   4  25       46.72       51.37      1.67 o 
  -8   4  25        8.92        7.32      0.81 o 
  -7   4  25       65.29       66.65      2.48 o 
  -6   4  25      196.43      205.72      4.03 o 
  -5   4  25       90.25       88.70      3.22 o 
  -4   4  25      235.41      244.91      8.56 o 
 -12   5  25       84.11       81.67      3.57 o 
 -11   5  25      210.27      216.21      6.01 o 
 -10   5  25        0.18       -0.19      0.90 o 
  -9   5  25      170.47      168.79      4.29 o 
  -8   5  25      142.78      160.57      4.14 o 
  -7   5  25       27.05       26.06      2.56 o 
  -6   5  25      122.03      131.40     10.16 o 
  -5   5  25       13.68       15.97      1.77 o 
 -10   6  25       20.63       17.81      1.96 o 
  -9   6  25       68.67       68.78      4.26 o 
  -8   6  25       18.15       14.23      1.75 o 
  -7   6  25       90.91       92.83      3.59 o 
 -14   0  26       73.23       77.47      4.89 o 
 -13   0  26       77.11       86.53      4.84 o 
 -12   0  26      252.80      252.58      8.69 o 
 -10   0  26      109.18      112.33      4.27 o 
  -6   0  26      137.40      142.92      4.75 o 
  -5   0  26       15.50       16.56      1.85 o 
  -4   0  26       70.73       78.64      3.91 o 
 -14   1  26       11.20       12.17      2.16 o 
 -13   1  26       18.85       21.53      2.68 o 
 -12   1  26        1.46        1.89      1.38 o 
 -11   1  26      127.56      134.53      3.75 o 
 -10   1  26        0.71        1.46      1.27 o 
  -9   1  26       57.60       57.04      3.00 o 
  -8   1  26        1.15        1.74      1.08 o 
  -7   1  26       76.09       80.70      3.46 o 
  -6   1  26       60.25       63.64      3.20 o 
  -5   1  26        5.62        8.10      1.07 o 
  -4   1  26       42.39       46.54      4.71 o 
 -13   2  26       57.63       54.52      3.69 o 
 -12   2  26        7.61        6.65      1.32 o 
 -11   2  26       89.05       98.47      3.14 o 
 -10   2  26        7.12        7.17      1.76 o 
  -9   2  26       96.00      110.34      4.72 o 
  -8   2  26       12.59       12.65      1.81 o 
  -7   2  26        8.02       11.03      1.75 o 
  -6   2  26       72.58       69.26      3.67 o 
  -5   2  26        1.97        1.39      0.91 o 
 -13   3  26        9.75       10.36      1.60 o 
 -12   3  26        7.96        9.14      1.43 o 
 -11   3  26      176.62      179.72      4.78 o 
 -10   3  26       25.86       29.40      1.71 o 
  -9   3  26       17.45       14.93      2.23 o 
  -8   3  26       64.16       66.17      3.84 o 
  -7   3  26       22.01       23.89      2.64 o 
  -6   3  26       18.34       17.64      2.41 o 
  -5   3  26        3.80        2.50      1.02 o 
 -12   4  26        2.17        0.37      1.33 o 
 -11   4  26        4.10        2.43      1.11 o 
 -10   4  26       27.75       31.00      1.99 o 
  -9   4  26        0.19       -0.72      0.79 o 
  -8   4  26       76.60       74.14      4.37 o 
  -7   4  26        1.02        1.08      1.43 o 
  -6   4  26       59.83       64.56      2.85 o 
  -9   5  26      186.84      188.34      5.09 o 
  -8   5  26       45.04       48.53      3.03 o 
 -12   1  27       14.14       20.04      1.72 o 
 -11   1  27      112.83      117.60      5.09 o 
 -10   1  27       57.86       66.46      3.41 o 
  -9   1  27        3.00        3.76      1.22 o 
  -8   1  27       68.02       74.35      3.27 o 
  -7   1  27       19.05       21.19      1.94 o 
  -6   1  27       72.07       82.02      3.74 o 
 -12   2  27       74.09       78.78      2.99 o 
 -11   2  27        2.53        2.01      1.57 o 
 -10   2  27       44.84       50.56      3.28 o 
  -9   2  27        3.53        4.48      1.51 o 
  -8   2  27        9.69        8.42      1.63 o 
  -7   2  27      130.98      134.40      5.32 o 
 -11   3  27      105.20      111.14      4.92 o 
 -10   3  27      384.11      396.43     12.42 o 
  -9   3  27       29.38       34.71      3.23 o 
  -8   3  27        0.94        2.15      1.41 o 
                                                 
